# Supplementary material for: Factors Influencing Escalator-Related Incidents in China: A Systematic Analysis Using ISM-DEMATEL Method
Source: Int J Environ Res Public Health. 2019 Jul 11;16(14):2478. doi: 10.3390/ijerph16142478 (PMC6678537; doi:10.3390/ijerph16142478)
Supplement: Supplementary file 1 [file ijerph-16-02478-s001.zip]

Archive with 7 entries (6 files):
- Figures and data/Data processing and Figure 2.xlsx
- Figures and data/Data--213 news reports of escalator-related accidents in China (In Chinese).XLSX
- Figures and data/Figure 1.pdf
- Figures and data/Figure 1.vsdx
- Figures and data/Figure 3.pdf
- Figures and data/Figure 3.vsdx
- Figures and data/
