# Supplementary material for: Factors Influencing Escalator-Related Incidents in China: A Systematic Analysis Using ISM-DEMATEL Method
Source: Int J Environ Res Public Health. 2019 Jul 11;16(14):2478. doi: 10.3390/ijerph16142478 (PMC6678537; doi:10.3390/ijerph16142478)
Supplement: Supplementary file 1 [file ijerph-16-02478-s001.zip › Figures and data/Data processing and Figure 2.xlsx]

## Sheet: Sheet1
初始直接影响矩阵
Factor	S1	S2	S3	S4	S5	S6	S7	S8	S9	S10	S11	S12	S13	S14	S15	S16	S17	S18	S19	S20	S21	S22
S1	0	2	2	2	1	1	1	1	0	0	0	0	0	0	0	0	1	0	0	0	0	0	11
S2	0	0	1	2	0	1	2	1	0	1	0	1	0	0	0	0	0	0	1	0	0	0	10
S3	0	0	0	1	0	0	0	0	0	0	0	1	0	0	0	0	1	1	0	0	0	0	4
S4	0	0	0	1	0	0	0	0	0	1	0	0	0	0	0	0	1	0	0	1	0	0	4
S5	1	1	1	2	0	1	1	2	0	1	1	1	0	0	0	0	1	1	1	1	1	0	17
S6	2	2	1	2	2	0	1	2	0	1	1	1	0	0	0	0	1	1	0	0	1	0	18
S7	0	0	0	1	1	1	0	1	0	1	1	1	0	0	1	0	1	1	1	0	0	0	11
S8	1	1	1	2	1	1	1	0	0	1	2	1	0	0	1	0	0	0	0	0	2	0	15
S9	1	0	0	2	0	1	2	0	0	1	1	1	2	2	1	0	1	2	1	1	2	1	22
S10	0	0	0	1	0	0	0	0	0	0	1	1	0	0	0	0	0	0	1	0	1	0	5
S11	0	0	0	1	0	0	1	0	0	1	0	1	0	0	1	0	0	0	1	1	1	0	8
S12	1	1	0	0	0	0	1	0	0	2	2	1	1	1	0	0	0	0	1	0	2	0	13
S13	1	0	1	1	0	1	1	0	1	1	1	1	0	1	1	0	0	0	1	1	1	0	14
S14	1	0	0	2	0	1	1	1	0	0	0	0	0	0	1	0	1	1	1	1	1	0	12
S15	0	0	0	2	0	1	1	0	0	0	0	0	0	0	0	0	1	0	0	0	0	0	5
S16	0	0	1	1	0	1	1	0	0	1	0	1	0	0	0	0	0	1	0	0	1	0	8
S17	2	1	2	2	1	1	1	1	0	1	1	1	1	1	1	0	0	2	2	2	2	0	25
S18	1	1	2	2	1	1	1	1	0	1	1	2	0	1	1	0	0	0	2	2	2	1	23
S19	0	0	1	2	1	2	2	1	0	1	1	1	0	0	0	0	0	1	0	1	2	1	17
S20	1	1	1	1	1	1	1	1	0	1	1	1	0	0	1	0	1	2	1	0	2	1	19
S21	1	1	1	2	0	0	0	0	0	1	2	1	2	0	0	1	1	0	0	1	0	0	14
S22	2	2	2	2	2	2	2	2	0	0	2	2	0	0	1	1	0	1	2	1	2	0	28
	标准化直接影响矩阵
Factor	S1	S2	S3	S4	S5	S6	S7	S8	S9	S10	S11	S12	S13	S14	S15	S16	S17	S18	S19	S20	S21	S22
S1	0	0.0714286	0.0714286	0.0714286	0.0357143	0.0357143	0.0357143	0.0357143	0	0	0	0	0	0	0	0	0.0357143	0	0	0	0	0
S2	0	0	0.0357143	0.0714286	0	0.0357143	0.0714286	0.0357143	0	0.0357143	0	0.0357143	0	0	0	0	0	0	0.0357143	0	0	0
S3	0	0	0	0.0357143	0	0	0	0	0	0	0	0.0357143	0	0	0	0	0.0357143	0.0357143	0	0	0	0
S4	0	0	0	0.0357143	0	0	0	0	0	0.0357143	0	0	0	0	0	0	0.0357143	0	0	0.0357143	0	0
S5	0.0357143	0.0357143	0.0357143	0.0714286	0	0.0357143	0.0357143	0.0714286	0	0.0357143	0.0357143	0.0357143	0	0	0	0	0.0357143	0.0357143	0.0357143	0.0357143	0.0357143	0
S6	0.0714286	0.0714286	0.0357143	0.0714286	0.0714286	0	0.0357143	0.0714286	0	0.0357143	0.0357143	0.0357143	0	0	0	0	0.0357143	0.0357143	0	0	0.0357143	0
S7	0	0	0	0.0357143	0.0357143	0.0357143	0	0.0357143	0	0.0357143	0.0357143	0.0357143	0	0	0.0357143	0	0.0357143	0.0357143	0.0357143	0	0	0
S8	0.0357143	0.0357143	0.0357143	0.0714286	0.0357143	0.0357143	0.0357143	0	0	0.0357143	0.0714286	0.0357143	0	0	0.0357143	0	0	0	0	0	0.0714286	0
S9	0.0357143	0	0	0.0714286	0	0.0357143	0.0714286	0	0	0.0357143	0.0357143	0.0357143	0.0714286	0.0714286	0.0357143	0	0.0357143	0.0714286	0.0357143	0.0357143	0.0714286	0.0357143
S10	0	0	0	0.0357143	0	0	0	0	0	0	0.0357143	0.0357143	0	0	0	0	0	0	0.0357143	0	0.0357143	0
S11	0	0	0	0.0357143	0	0	0.0357143	0	0	0.0357143	0	0.0357143	0	0	0.0357143	0	0	0	0.0357143	0.0357143	0.0357143	0
S12	0.0357143	0.0357143	0	0	0	0	0.0357143	0	0	0.0714286	0.0714286	0.0357143	0.0357143	0.0357143	0	0	0	0	0.0357143	0	0.0714286	0
S13	0.0357143	0	0.0357143	0.0357143	0	0.0357143	0.0357143	0	0.0357143	0.0357143	0.0357143	0.0357143	0	0.0357143	0.0357143	0	0	0	0.0357143	0.0357143	0.0357143	0
S14	0.0357143	0	0	0.0714286	0	0.0357143	0.0357143	0.0357143	0	0	0	0	0	0	0.0357143	0	0.0357143	0.0357143	0.0357143	0.0357143	0.0357143	0
S15	0	0	0	0.0714286	0	0.0357143	0.0357143	0	0	0	0	0	0	0	0	0	0.0357143	0	0	0	0	0
S16	0	0	0.0357143	0.0357143	0	0.0357143	0.0357143	0	0	0.0357143	0	0.0357143	0	0	0	0	0	0.0357143	0	0	0.0357143	0
S17	0.0714286	0.0357143	0.0714286	0.0714286	0.0357143	0.0357143	0.0357143	0.0357143	0	0.0357143	0.0357143	0.0357143	0.0357143	0.0357143	0.0357143	0	0	0.0714286	0.0714286	0.0714286	0.0714286	0
S18	0.0357143	0.0357143	0.0714286	0.0714286	0.0357143	0.0357143	0.0357143	0.0357143	0	0.0357143	0.0357143	0.0714286	0	0.0357143	0.0357143	0	0	0	0.0714286	0.0714286	0.0714286	0.0357143
S19	0	0	0.0357143	0.0714286	0.0357143	0.0714286	0.0714286	0.0357143	0	0.0357143	0.0357143	0.0357143	0	0	0	0	0	0.0357143	0	0.0357143	0.0714286	0.0357143
S20	0.0357143	0.0357143	0.0357143	0.0357143	0.0357143	0.0357143	0.0357143	0.0357143	0	0.0357143	0.0357143	0.0357143	0	0	0.0357143	0	0.0357143	0.0714286	0.0357143	0	0.0714286	0.0357143
S21	0.0357143	0.0357143	0.0357143	0.0714286	0	0	0	0	0	0.0357143	0.0714286	0.0357143	0.0714286	0	0	0.0357143	0.0357143	0	0	0.0357143	0	0
S22	0.0714286	0.0714286	0.0714286	0.0714286	0.0714286	0.0714286	0.0714286	0.0714286	0	0	0.0714286	0.0714286	0	0	0.0357143	0.0357143	0	0.0357143	0.0714286	0.0357143	0.0714286	0
	comprehensive influence matrix
F	S1	S2	S3	S4	S5	S6	S7	S8	S9	S10	S11	S12	S13	S14	S15	S16	S17	S18	S19	S20	S21	S22
S1	0.0130786	0.0833894	0.0868251	0.106942	0.0466485	0.0488251	0.0529219	0.0512377	0.000130813	0.0198084	0.0156563	0.0196767	0.00366422	0.00310095	0.00725819	0.000637949	0.0497705	0.0134884	0.0137895	0.0119352	0.0164651	0.00140458	0.666655	0.666655
S2	0.00980967	0.00985623	0.0449396	0.0983809	0.0112262	0.0465049	0.0837755	0.046519	0.000127796	0.0542363	0.0183835	0.0528985	0.00357971	0.00280339	0.00671241	0.000713218	0.0118045	0.00998809	0.0461899	0.00871989	0.0176567	0.00232142	0.587147	0.587147
S3	0.00791352	0.00674684	0.00854797	0.0495591	0.00485995	0.00569503	0.0078124	0.00541995	0.000139966	0.0105672	0.00936561	0.0451753	0.00392062	0.00463936	0.00439835	0.000514431	0.039807	0.0407711	0.00956191	0.00919677	0.0122796	0.00213021	0.289022	0.289022
S4	0.00632799	0.0051664	0.00698147	0.0484933	0.00462476	0.00521054	0.00591206	0.00503363	8.80815e-05	0.0431361	0.0074737	0.00762377	0.00246727	0.0020707	0.00410502	0.000443279	0.0405676	0.007168	0.00786415	0.0421606	0.0103718	0.00204493	0.265335	0.265335
S5	0.0578056	0.0593715	0.0633838	0.127589	0.0202593	0.0579933	0.0648098	0.0921748	0.000343193	0.0692212	0.0687619	0.0692785	0.00961324	0.00672537	0.0147797	0.00279127	0.0550676	0.05374	0.0590772	0.0566977	0.072123	0.00606393	1.08767	1.08767
S6	0.0919519	0.0959239	0.0655292	0.131048	0.0878706	0.0234278	0.0659088	0.0944356	0.000334419	0.0692364	0.0671756	0.0689919	0.00936749	0.00666334	0.013459	0.00256217	0.0562767	0.0513434	0.0255523	0.0219563	0.0682286	0.00354095	1.12078	1.12078
S7	0.0167148	0.0158001	0.017977	0.0744032	0.0487349	0.0513329	0.021442	0.0511558	0.000207012	0.0584824	0.0583548	0.0584663	0.00579865	0.00569723	0.0449279	0.00115305	0.0473475	0.0475599	0.0531187	0.0167229	0.0280997	0.00419862	0.727695	0.727695
S8	0.0494933	0.0518981	0.0519723	0.114033	0.0457135	0.048463	0.0555212	0.0147295	0.000330878	0.0609186	0.0932905	0.0592471	0.00926831	0.00350653	0.0436489	0.00328851	0.0185184	0.0105266	0.0162889	0.0154451	0.0905946	0.00152052	0.858217	0.858217
S9	0.0699002	0.0307625	0.0381319	0.148873	0.0267709	0.0705856	0.111746	0.031626	0.00304732	0.0778976	0.0797951	0.0805061	0.0853592	0.0833181	0.0596988	0.00587176	0.0643707	0.0975102	0.0736449	0.0710089	0.120021	0.044454	1.4749	1.4749
S10	0.00494313	0.0048636	0.00527108	0.0493174	0.00310667	0.00493484	0.00822166	0.00345292	0.000180559	0.0113704	0.0457455	0.0445649	0.00505767	0.00207478	0.00293642	0.00170772	0.00480101	0.00333227	0.0411515	0.00752327	0.0459722	0.0018631	0.302393	0.302393
S11	0.00799026	0.00789734	0.00859722	0.0585233	0.00708141	0.0103405	0.0473539	0.00768886	0.000206626	0.0507237	0.0161655	0.0495328	0.00578785	0.0026441	0.0408938	0.00194967	0.00994455	0.00838589	0.0455124	0.0438108	0.051117	0.00349559	0.485643	0.485643
S12	0.048027	0.0479131	0.0156977	0.0383677	0.00867399	0.015136	0.0566031	0.0120134	0.00160898	0.0937364	0.0944929	0.0589949	0.0450694	0.0402925	0.0103298	0.00345668	0.012273	0.00908697	0.0539377	0.015065	0.0939805	0.00284524	0.777602	0.777602
S13	0.0524135	0.016609	0.0525354	0.0803394	0.0138957	0.0536683	0.0595918	0.0163983	0.0360535	0.0597229	0.0594195	0.0597668	0.00990068	0.0420987	0.0470504	0.00244675	0.0197021	0.0177599	0.0533593	0.0513554	0.0628771	0.00565945	0.872624	0.872624
S14	0.0535147	0.0193038	0.0231307	0.11615	0.0176454	0.0547882	0.0570557	0.0535542	0.000253687	0.0238459	0.0234388	0.0227854	0.00710607	0.00480627	0.0467476	0.00238797	0.0531509	0.0510796	0.05174	0.0534247	0.061303	0.00558698	0.802799	0.802799
S15	0.00798262	0.00683166	0.00748792	0.0877529	0.00744474	0.0412976	0.0420867	0.00801282	8.763e-05	0.0105354	0.00788971	0.00808589	0.00245462	0.00220426	0.00437898	0.000333246	0.0434584	0.00756989	0.00711821	0.00808046	0.00851867	0.000815966	0.320428	0.320428
S16	0.0103766	0.0104054	0.0456597	0.0587378	0.00810928	0.0424449	0.0451621	0.00888416	0.000207232	0.0508827	0.0161542	0.0520645	0.00580482	0.00396564	0.00516225	0.00186868	0.00996947	0.042829	0.0111472	0.00935579	0.0500757	0.00226835	0.491535	0.491535
S17	0.10228	0.0693064	0.112277	0.155626	0.0626811	0.0716127	0.0797253	0.0687901	0.00173703	0.0811181	0.0805226	0.0837897	0.0486562	0.0452421	0.0560636	0.00473285	0.0325632	0.0988024	0.10499	0.103343	0.121546	0.0110268	1.59643	1.59643
S18	0.0650319	0.0666013	0.104483	0.145722	0.0601533	0.0675653	0.0765944	0.0659822	0.00048654	0.0780104	0.0798529	0.115005	0.0136286	0.0423486	0.0527046	0.00577701	0.0296382	0.0269914	0.101048	0.0970441	0.118068	0.0437529	1.45649	1.45649
S19	0.0263665	0.0268062	0.0618778	0.127651	0.057515	0.0919146	0.0978783	0.0606219	0.000394722	0.070157	0.0732169	0.0725963	0.0110566	0.00581394	0.0151845	0.00525593	0.0231509	0.0552623	0.025377	0.0573012	0.106586	0.0406386	1.11262	1.11262
S20	0.0637034	0.0653807	0.0710303	0.104918	0.0591324	0.0641955	0.071745	0.0637213	0.000461603	0.0726682	0.0756057	0.0775727	0.01293	0.00861521	0.0518815	0.00553292	0.0584146	0.0914818	0.0662785	0.027943	0.112638	0.0423461	1.2682	1.2682
S21	0.0171778	0.0135577	0.0257949	0.0822873	0.0178294	0.0259489	0.032443	0.0191629	0.00517139	0.0670949	0.101534	0.0681408	0.0767161	0.00729881	0.0168605	0.0388444	0.0538713	0.0635181	0.103056	0.0668373	0.0423488	0.0457293	0.991223	0.991223
S22	0.0949806	0.0993089	0.114306	0.164289	0.105028	0.112978	0.125114	0.112277	0.00489488	0.0583202	0.122363	0.12552	0.0115911	0.00598031	0.0581001	0.0409447	0.0522343	0.0939006	0.122808	0.0835184	0.131329	0.0155813	1.85537	1.85537
	0.877784	0.8137	1.03244	2.169	0.725005	1.01486	1.26943	0.892892	0.0564938	1.19169	1.21466	1.30028	0.388798	0.33191	0.607282	0.133214	0.786702	0.902096	1.09261	0.878446	1.4422	0.289289
																											S1	S2	S3	S4	S5	S6	S7	S8	S9	S10	S11	S12	S13	S14	S15	S16	S17	S18	S19	S20	S21	S22
影响F	0.666655	0.587147	0.289022	0.265335	1.08767	1.12078	0.727695	0.858217	1.4749	0.302393	0.485643	0.777602	0.872624	0.802799	0.320428	0.491535	1.59643	1.45649	1.11262	1.2682	0.991223	1.85537				fi	0.666655	0.587147	0.289022	0.265335	1.08767	1.12078	0.727695	0.858217	1.4749	0.302393	0.485643	0.777602	0.872624	0.802799	0.320428	0.491535	1.59643	1.45649	1.11262	1.2682	0.991223	1.85537
																										R	15	16	21	22	8	6	14	11	3	20	18	13	10	12	19	17	2	4	7	5	9	1
被影响E	0.877784	0.8137	1.03244	2.169	0.725005	1.01486	1.26943	0.892892	0.0564938	1.19169	1.21466	1.30028	0.388798	0.33191	0.607282	0.133214	0.786702	0.902096	1.09261	0.878446	1.4422	0.289289				ei	0.877784	0.8137	1.03244	2.169	0.725005	1.01486	1.26943	0.892892	0.0564938	1.19169	1.21466	1.30028	0.388798	0.33191	0.607282	0.133214	0.786702	0.902096	1.09261	0.878446	1.4422	0.289289
																										R	13	14	8	1	16	9	4	11	22	6	5	3	18	19	17	21	15	10	7	12	2	20
重要性M	1.54444	1.40085	1.32146	2.43434	1.81268	2.13565	1.99712	1.75111	1.53139	1.49408	1.7003	2.07789	1.26142	1.13471	0.927711	0.624749	2.38313	2.35859	2.20524	2.14664	2.43342	2.14466				mi	1.54444	1.40085	1.32146	2.43434	1.81268	2.13565	1.99712	1.75111	1.53139	1.49408	1.7003	2.07789	1.26142	1.13471	0.927711	0.624749	2.38313	2.35859	2.20524	2.14664	2.43342	2.14466
									3							5	1	2	4	3						R	14	17	18	1	11	8	10	12	15	16	13	9	19	20	21	22	3	4	5	6	2	7
原因结果N	-0.211129	-0.226553	-0.743414	-1.90367	0.362666	0.10592	-0.54173	-0.0346749	1.41841	-0.889298	-0.729015	-0.522682	0.483826	0.470889	-0.286854	0.358321	0.80973	0.554395	0.0200117	0.38975	-0.450977	1.56608				ni	-0.211129	-0.226553	-0.743414	-1.90367	0.362666	0.10592	-0.54173	-0.0346749	1.41841	-0.889298	-0.729015	-0.522682	0.483826	0.470889	-0.286854	0.358321	0.80973	0.554395	0.0200117	0.38975	-0.450977	1.56608
																										R	13	14	20	22	8	10	18	12	2	21	19	17	5	6	15	9	3	4	11	7	16	1
																												ni	mi
																												y	x
																											S1	-0.211129	1.54444
																											S2	-0.226553	1.40085
																											S3	-0.743414	1.32146
																											S4	-1.90367	2.43434
																											S5	0.362666	1.81268
																											S6	0.10592	2.13565
																											S7	-0.54173	1.99712
																											S8	-0.0346749	1.75111
																											S9	1.41841	1.53139
																											S10	-0.889298	1.49408
																											S11	-0.729015	1.7003
																											S12	-0.522682	2.07789
																											S13	0.483826	1.26142
																											S14	0.470889	1.13471
																											S15	-0.286854	0.927711
																											S16	0.358321	0.624749
																											S17	0.80973	2.38313
																											S18	0.554395	2.35859
																											S19	0.0200117	2.20524
																											S20	0.38975	2.14664
																											S21	-0.450977	2.43342
																											S22	1.56608	2.14466
																												-0.211129

## Sheet: Sheet3
	total influence matrix
	1.01308	0.0833894	0.0868251	0.106942	0.0466485	0.0488251	0.0529219	0.0512377	0.000130813	0.0198084	0.0156563	0.0196767	0.00366422	0.00310095	0.00725819	0.000637949	0.0497705	0.0134884	0.0137895	0.0119352	0.0164651	0.00140458
	0.00980967	1.00986	0.0449396	0.0983809	0.0112262	0.0465049	0.0837755	0.046519	0.000127796	0.0542363	0.0183835	0.0528985	0.00357971	0.00280339	0.00671241	0.000713218	0.0118045	0.00998809	0.0461899	0.00871989	0.0176567	0.00232142
	0.00791352	0.00674684	1.00855	0.0495591	0.00485995	0.00569503	0.0078124	0.00541995	0.000139966	0.0105672	0.00936561	0.0451753	0.00392062	0.00463936	0.00439835	0.000514431	0.039807	0.0407711	0.00956191	0.00919677	0.0122796	0.00213021
	0.00632799	0.0051664	0.00698147	1.04849	0.00462476	0.00521054	0.00591206	0.00503363	8.80815e-05	0.0431361	0.0074737	0.00762377	0.00246727	0.0020707	0.00410502	0.000443279	0.0405676	0.007168	0.00786415	0.0421606	0.0103718	0.00204493
	0.0578056	0.0593715	0.0633838	0.127589	1.02026	0.0579933	0.0648098	0.0921748	0.000343193	0.0692212	0.0687619	0.0692785	0.00961324	0.00672537	0.0147797	0.00279127	0.0550676	0.05374	0.0590772	0.0566977	0.072123	0.00606393
	0.0919519	0.0959239	0.0655292	0.131048	0.0878706	1.02343	0.0659088	0.0944356	0.000334419	0.0692364	0.0671756	0.0689919	0.00936749	0.00666334	0.013459	0.00256217	0.0562767	0.0513434	0.0255523	0.0219563	0.0682286	0.00354095
	0.0167148	0.0158001	0.017977	0.0744032	0.0487349	0.0513329	1.02144	0.0511558	0.000207012	0.0584824	0.0583548	0.0584663	0.00579865	0.00569723	0.0449279	0.00115305	0.0473475	0.0475599	0.0531187	0.0167229	0.0280997	0.00419862
	0.0494933	0.0518981	0.0519723	0.114033	0.0457135	0.048463	0.0555212	1.01473	0.000330878	0.0609186	0.0932905	0.0592471	0.00926831	0.00350653	0.0436489	0.00328851	0.0185184	0.0105266	0.0162889	0.0154451	0.0905946	0.00152052
	0.0699002	0.0307625	0.0381319	0.148873	0.0267709	0.0705856	0.111746	0.031626	1.00305	0.0778976	0.0797951	0.0805061	0.0853592	0.0833181	0.0596988	0.00587176	0.0643707	0.0975102	0.0736449	0.0710089	0.120021	0.044454
	0.00494313	0.0048636	0.00527108	0.0493174	0.00310667	0.00493484	0.00822166	0.00345292	0.000180559	1.01137	0.0457455	0.0445649	0.00505767	0.00207478	0.00293642	0.00170772	0.00480101	0.00333227	0.0411515	0.00752327	0.0459722	0.0018631
	0.00799026	0.00789734	0.00859722	0.0585233	0.00708141	0.0103405	0.0473539	0.00768886	0.000206626	0.0507237	1.01617	0.0495328	0.00578785	0.0026441	0.0408938	0.00194967	0.00994455	0.00838589	0.0455124	0.0438108	0.051117	0.00349559
	0.048027	0.0479131	0.0156977	0.0383677	0.00867399	0.015136	0.0566031	0.0120134	0.00160898	0.0937364	0.0944929	1.05899	0.0450694	0.0402925	0.0103298	0.00345668	0.012273	0.00908697	0.0539377	0.015065	0.0939805	0.00284524
	0.0524135	0.016609	0.0525354	0.0803394	0.0138957	0.0536683	0.0595918	0.0163983	0.0360535	0.0597229	0.0594195	0.0597668	1.0099	0.0420987	0.0470504	0.00244675	0.0197021	0.0177599	0.0533593	0.0513554	0.0628771	0.00565945
	0.0535147	0.0193038	0.0231307	0.11615	0.0176454	0.0547882	0.0570557	0.0535542	0.000253687	0.0238459	0.0234388	0.0227854	0.00710607	1.00481	0.0467476	0.00238797	0.0531509	0.0510796	0.05174	0.0534247	0.061303	0.00558698
	0.00798262	0.00683166	0.00748792	0.0877529	0.00744474	0.0412976	0.0420867	0.00801282	8.763e-05	0.0105354	0.00788971	0.00808589	0.00245462	0.00220426	1.00438	0.000333246	0.0434584	0.00756989	0.00711821	0.00808046	0.00851867	0.000815966
	0.0103766	0.0104054	0.0456597	0.0587378	0.00810928	0.0424449	0.0451621	0.00888416	0.000207232	0.0508827	0.0161542	0.0520645	0.00580482	0.00396564	0.00516225	1.00187	0.00996947	0.042829	0.0111472	0.00935579	0.0500757	0.00226835
	0.10228	0.0693064	0.112277	0.155626	0.0626811	0.0716127	0.0797253	0.0687901	0.00173703	0.0811181	0.0805226	0.0837897	0.0486562	0.0452421	0.0560636	0.00473285	1.03256	0.0988024	0.10499	0.103343	0.121546	0.0110268
	0.0650319	0.0666013	0.104483	0.145722	0.0601533	0.0675653	0.0765944	0.0659822	0.00048654	0.0780104	0.0798529	0.115005	0.0136286	0.0423486	0.0527046	0.00577701	0.0296382	1.02699	0.101048	0.0970441	0.118068	0.0437529
	0.0263665	0.0268062	0.0618778	0.127651	0.057515	0.0919146	0.0978783	0.0606219	0.000394722	0.070157	0.0732169	0.0725963	0.0110566	0.00581394	0.0151845	0.00525593	0.0231509	0.0552623	1.02538	0.0573012	0.106586	0.0406386
	0.0637034	0.0653807	0.0710303	0.104918	0.0591324	0.0641955	0.071745	0.0637213	0.000461603	0.0726682	0.0756057	0.0775727	0.01293	0.00861521	0.0518815	0.00553292	0.0584146	0.0914818	0.0662785	1.02794	0.112638	0.0423461
	0.0497514	0.0484523	0.0544952	0.108405	0.00912642	0.015629	0.0225511	0.0113626	0.00275926	0.0607454	0.090037	0.0595684	0.0772903	0.00729569	0.0117396	0.0367297	0.048546	0.0134378	0.0200105	0.0523982	1.02568	0.00316322
	0.104157	0.109516	0.114322	0.162932	0.10137	0.109115	0.1214	0.108934	0.000520738	0.054765	0.121532	0.124837	0.0145865	0.00855515	0.0552994	0.0404304	0.0345444	0.0646309	0.104892	0.0658752	0.124081	1.00842
	reachablility matrix
	S1	S2	S3	S4	S5	S6	S7	S8	S9	S10	S11	S12	S13	S14	S15	S16	S17	S18	S19	S20	S21	S22		Factor	S1	S2	S3	S4	S5	S6	S7	S8	S9	S10	S11	S12	S13	S14	S15	S16	S17	S18	S19	S20	S21	S22
S1	1	1	1	1	0	0	0	0	0	0	0	0	0	0	0	0	0	0	0	0	0	0		S1	1	1	1	1	0	0	0	0	0	0	0	0	0	0	0	0	0	0	0	0	0	0
S2	0	1	0	1	0	0	1	0	0	0	0	0	0	0	0	0	0	0	0	0	0	0		S2	0	1	0	1	0	0	1	0	0	0	0	0	0	0	0	0	0	0	0	0	0	0
S3	0	0	1	0	0	0	0	0	0	0	0	0	0	0	0	0	0	0	0	0	0	0		S3	0	0	1	0	0	0	0	0	0	0	0	0	0	0	0	0	0	0	0	0	0	0
S4	0	0	0	1	0	0	0	0	0	0	0	0	0	0	0	0	0	0	0	0	0	0		S4	0	0	0	1	0	0	0	0	0	0	0	0	0	0	0	0	0	0	0	0	0	0
S5	1	1	1	1	1	1	1	1	0	1	1	1	0	0	0	0	0	0	1	0	1	0		S5	1	1	1	1	1	1	1	1	0	1	1	1	0	0	0	0	0	0	1	0	1	0
S6	1	1	1	1	1	1	1	1	0	1	1	1	0	0	0	0	0	0	0	0	1	0		S6	1	1	1	1	1	1	1	1	0	1	1	1	0	0	0	0	0	0	0	0	1	0
S7	0	0	0	1	0	0	1	0	0	1	1	1	0	0	0	0	0	0	0	0	0	0		S7	0	0	0	1	0	0	1	0	0	1	1	1	0	0	0	0	0	0	0	0	0	0
S8	0	0	0	1	0	0	0	1	0	1	1	1	0	0	0	0	0	0	0	0	1	0		S8	0	0	0	1	0	0	0	1	0	1	1	1	0	0	0	0	0	0	0	0	1	0
S9	1	0	0	1	0	1	1	0	1	1	1	1	1	1	1	0	1	1	1	1	1	0		S9	1	0	0	1	0	1	1	0	1	1	1	1	1	1	1	0	1	1	1	1	1	0
S10	0	0	0	0	0	0	0	0	0	1	0	0	0	0	0	0	0	0	0	0	0	0		S10	0	0	0	0	0	0	0	0	0	1	0	0	0	0	0	0	0	0	0	0	0	0
S11	0	0	0	1	0	0	0	0	0	0	1	0	0	0	0	0	0	0	0	0	0	0		S11	0	0	0	1	0	0	0	0	0	0	1	0	0	0	0	0	0	0	0	0	0	0
S12	0	0	0	0	0	0	0	0	0	1	1	1	0	0	0	0	0	0	0	0	1	0		S12	0	0	0	0	0	0	0	0	0	1	1	1	0	0	0	0	0	0	0	0	1	0
S13	0	0	0	1	0	0	1	0	0	1	1	1	1	0	0	0	0	0	0	0	1	0		S13	0	0	0	1	0	0	1	0	0	1	1	1	1	0	0	0	0	0	0	0	1	0
S14	0	0	0	1	0	0	0	0	0	0	0	0	0	1	0	0	0	0	0	0	1	0		S14	0	0	0	1	0	0	0	0	0	0	0	0	0	1	0	0	0	0	0	0	1	0
S15	0	0	0	1	0	0	0	0	0	0	0	0	0	0	1	0	0	0	0	0	0	0		S15	0	0	0	1	0	0	0	0	0	0	0	0	0	0	1	0	0	0	0	0	0	0
S16	0	0	0	1	0	0	0	0	0	0	0	0	0	0	0	1	0	0	0	0	0	0		S16	0	0	0	1	0	0	0	0	0	0	0	0	0	0	0	1	0	0	0	0	0	0
S17	1	1	1	1	1	1	1	1	0	1	1	1	0	0	0	0	1	1	1	1	1	0		S17	1	1	1	1	1	1	1	1	0	1	1	1	0	0	0	0	1	1	1	1	1	0
S18	1	1	1	1	1	1	1	1	0	1	1	1	0	0	0	0	0	1	1	1	1	0		S18	1	1	1	1	1	1	1	1	0	1	1	1	0	0	0	0	0	1	1	1	1	0
S19	0	0	1	1	0	1	1	1	0	1	1	1	0	0	0	0	0	0	1	0	1	0		S19	0	0	1	1	0	1	1	1	0	1	1	1	0	0	0	0	0	0	1	0	1	0
S20	1	1	1	1	1	1	1	1	0	1	1	1	0	0	0	0	1	1	1	1	1	0		S20	1	1	1	1	1	1	1	1	0	1	1	1	0	0	0	0	1	1	1	1	1	0
S21	0	0	0	1	0	0	0	0	0	1	1	1	1	0	0	0	0	0	0	0	1	0		S21	0	0	0	1	0	0	0	0	0	1	1	1	1	0	0	0	0	0	0	0	1	0
S22	1	1	1	1	1	1	1	1	0	0	1	1	0	0	0	0	0	1	1	1	1	1		S22	1	1	1	1	1	1	1	1	0	0	1	1	0	0	0	0	0	1	1	1	1	1
