# Supplementary material for: Factors Influencing Escalator-Related Incidents in China: A Systematic Analysis Using ISM-DEMATEL Method
Source: Int J Environ Res Public Health. 2019 Jul 11;16(14):2478. doi: 10.3390/ijerph16142478 (PMC6678537; doi:10.3390/ijerph16142478)
Supplement: Supplementary file 1 [file ijerph-16-02478-s001.zip › Figures and data/Data--213 news reports of escalator-related accidents in China (In Chinese).XLSX]

## Sheet: Data
title	title_link	address	time	content	summary
七旬婆婆手扶电梯上摔倒 4名小伙扶起送医垫付挂号费	http://hb.sina.com.cn/news/b/2019-02-13/detail-ihrfqzka5353113.shtml	楚天都市报	43509	两位老人穿过站厅后，乘手扶电梯上行，杨婆婆一时失去重心，整个人摔倒在履带上。韩婆婆见状，弯腰去拉了杨婆婆一把，结果也倒在了履带上。杨婆婆爬不起来，连翻了两个跟头。这时，有4名小伙赶紧上前，将两位婆婆扶了起来。杨婆婆起身后，发现自己的后脑勺磕破了，鲜血直流，韩婆婆的腿也出现了淤青。
地铁电扶梯屡发老人摔倒事件 警方提醒站稳扶好家属陪同	http://news.longhoo.net/2019/lhyc_0212/332536.html?from=singlemessage	龙虎网	43507	2月11日初七清早6时55分，65岁的王奶奶在地铁3号线南京站乘坐上行电扶梯时，因携带很多零碎行李，没有站稳不慎摔倒，腰部磕到电扶梯上，并随着电梯一直到达顶端。
地铁电扶梯屡发老人摔倒事件 警方提醒站稳扶好家属陪同	http://news.longhoo.net/2019/lhyc_0212/332534.html?from=singlemessage	龙虎网	43506	2月10日下午15时40分许，南京地铁4号线仙林湖站一名65岁的老人跟随女儿乘坐站内上行电扶梯时，因手未扶稳，两人一起从电扶梯上跌下，并在电梯上翻滚，周围乘客发现后立即按下紧急停止按钮。民警和车站工作人员闻讯赶来，发现老人手臂受伤。民警将受伤老人扶上轮椅，并联系120救护车送往鼓楼医院仙林分院就诊。经医院检查，老人手臂有轻微擦伤，无大碍，目前车站方已按客伤程序处理。
地铁电扶梯屡发老人摔倒事件 警方提醒站稳扶好家属陪同	http://news.longhoo.net/2019/lhyc_0212/332535.html?from=singlemessage	龙虎网	43506	南京地铁4号线鼓楼站一大家子正准备去亲戚家吃晚饭，没想到刚走出站台，其中的两位老人就因为脚下没站稳滑倒在上行的电扶梯上。正在站厅巡逻的民警见状立即关闭自动扶梯，将老人们扶到站厅休息。其中一名老人腿部受伤无法行走，民警协同车站工作人员找来轮椅将其送往鼓楼医院进行救治。这位老人竟是腰椎骨折，而坐在轮椅上的那位只是软组织挫伤。
七旬婆婆手扶电梯上摔倒 热心女子紧急按停	http://hb.qq.com/a/20190126/001999.htm	楚天都市报	43491	1月18日上午10时许，她76岁的母亲乘坐地铁4号线，在玉龙路站下车。当时母亲提着一袋米和一桶油，乘坐站内手扶电梯时，没有站稳，摔倒在电梯上，整个人头朝下脚朝上，被电梯带着往上送，情况紧急。旁边步行梯上一位女子看到后，迅速冲下楼梯，按停了手扶电梯
1岁半男孩扶梯上摔倒，手指断了	https://hzdaily.hangzhou.com.cn/dskb/2019/01/23/article_detail_2_20190123A052.html		43492	夫妻去市场逛街，进了一家鞋店，鞋店又离电梯近，孩子自己跑到下行电梯上，想往上走，摔了一跤。他妈看到了，想去把孩子拉起来，手指就断了……
地铁站电扶梯意外频发 乘客出行需注意	http://www.yangtse.com/app/qinggan/2019-01-23/665557.html	扬子晚报网	43482	受伤老人姓许，今年已是93岁高龄，因腿脚不便很久没有外出，当天想趁着好天气坐地铁来莫愁湖散散心，没想到在乘坐电扶梯时由于保姆没有扶稳，加上站立位置不合理导致身体后仰和保姆一起摔倒，幸亏站台保安和辅警反应迅速，立即关停电梯才没有造成更严重的后果。民警仔细查看老人伤情并安排站务取来医药箱为其止血，同时建议家属立即陪同老人前往省中医院处理伤口和检查身体
地铁站电扶梯意外频发 乘客出行需注意	http://www.yangtse.com/app/qinggan/2019-01-23/665557.html	扬子晚报网	43482	1月17日7时20分左右，彭女士携带行李箱在地铁一号线南京站乘坐下行电扶梯时，因拿出手机查看信息，失手导致行李箱滑落，砸到了电扶梯下端陆女士的脚踝，所幸并未造成伤害。
地铁站电扶梯意外频发 乘客出行需注意	http://www.yangtse.com/app/qinggan/2019-01-23/665558.html	扬子晚报网	43480	南京站的上行电扶梯也发生了一起更为严重的乘客摔倒事件。当日14时20分左右，赵阿姨携带一个行李箱乘坐电扶梯，在电扶梯台阶分级时赵阿姨没有站稳连人带行李向后摔倒，当场将身后的一名男乘客带倒。但是并没有人将电扶梯紧急制动，两人连同许多行李一直倒在电扶梯上，在电扶梯上端堵住了出路，造成了乘客积压，险些酿成踩踏事故。
昨晚万地广场 五岁小女孩手指被卡扶梯	http://news.lsnews.com.cn/sh/201901/t20190115_136257.shtml	处州晚报	43480	昨天晚上在万地广场，一名5岁女孩的手指被卡在自动扶梯扶手带的入口处，所幸电梯自动停止，电梯维修人员及时救援，孩子手指指节骨折，伤情不算严重。
七旬老太太抱5岁孙女上扶梯，接连翻滚好几圈……紧急送入下沙医院！	http://m.sohu.com/a/283626219_667411	搜狐网	43454	一个老人带着孙女乘坐扶梯。“老太太看到别人也是这样抱孩子乘坐的，她自己也就学着那个老人的样子抱着孙女上了扶梯。”但谁知，因为乘坐不当，刚上扶梯，老太太和孩子都从扶梯上摔倒了，滚了下来。众人赶紧过来帮忙扶起
乐山闹市发生手扶电梯伤人事故 三岁男童四个脚趾被压断	http://www.ccn.com.cn/html/sichuan/weiquankansichuan/2018/1203/383078.html	中国消费网	2018年12月03日	12月2日晚，乐山城区嘉瑞财富广场发生一起电梯伤人事故，一名男童脚部严重受伤。封面新闻记者了解到，事情发生在当日19时55分，在乐山城区财富广场一楼到二楼的扶手电梯上，一名三岁的男童在下电梯的过程中，右脚突然被卷入电梯内，四个脚趾被电梯压断。事故发生后，公安民警迅速赶到现场，男童被第一时间送往乐山市人民医院救治。随后，记者辗转联系上了男童父亲罗先生。据介绍，目前男童已被紧急转送到成都的一家医院救治，并立即进行了手术。	手扶电梯伤人事故在国内也发生过多起,据了解, 去年8月21日,湖北鄂州一上,一3岁男童脚指不慎被卡入中,两脚指被夹断;2015年5月15日,深圳罗湖...
血的教训！男童商场内坐电梯扶手坠楼 四楼摔下被送入重症监护室	http://m.sohu.com/a/282892472_120045059	搜狐网	2018年12月	广东东莞虎门某商场的广场，一名穿着校服的男孩，攀上电梯扶手带。随后失去重心，身体后倾，从四楼跌落三楼。群众见状马上打电话报警以及通知医务人员。家长以及商场工作人员也赶到现场，男孩当晚被送入重症监护室治疗
惊险！6岁女童被电梯拖拽 过路男子紧急施救	http://news.sina.com.cn/o/2018-12-05/doc-ihmutuec6363940.shtml	新浪网	2018年12月	在浙江舟山一座商场，一位6岁女童出于好奇，用手摸了摸上行电梯的扶手，没想到整个人一下被夹在了两部电梯中间。孩子因为紧张，用手紧紧抓住扶梯的扶手，身体被不断向上拖拉，顿时吓得哇哇大哭。紧急时刻，左侧正在下行的电梯上突然冲下来一位中年男子，一把将女童拉起，抱在怀中。
玉环2岁女童手指被自动扶梯夹断！拆了自动扶梯，还是找不到断指	http://m.sohu.com/a/280346538_195180	搜狐网	43434	11月30日，父母带着婷婷去逛超市，这个超市，他们经常去，就在他们搭乘电梯去二楼的时候，意外发生了。 “我们在乘坐自动扶梯时，婷婷突然在电梯上摔倒了。”婷婷的母亲说，孩子当场就大哭起来，他们赶紧伸手去拉，但为时已晚，婷婷的右手全是血，她的小拇指已经被自动扶梯夹断一截。
电梯维保员被卷入商场扶梯不幸遇难 事故原因正调查	http://sc.sina.com.cn/news/s/2018-11-29/detail-ihmutuec4707684.shtml		43432	维保员工，当时正在对该手扶电梯进行维修，因电梯底部的踏步被拆除，他在操作过程中不慎将身体卡了进去。现场保安发现后尝试营救未果，物业经理随后拨打了报警电话。28日晚，记者来到新洲区人民医院，得知被卡男子高师傅今年37岁，系家中独子，孩子才十多岁。医生介绍，高师傅身上有多处被轧痕迹，胸部明显受到挤压，经抢救无效死亡。
乘坐自动扶梯,老人小孩更需小心	http://zj.people.com.cn/n2/2018/1123/c186327-32322955.html	人民网	2018年11月23日	今年9月，浙江省发生了两起自动扶梯受伤事件，一起3岁小孩在扶梯上摔倒以致右手三根手指严重夹伤；另外一起“三老一童”在地铁电扶梯上摔在一起，幸好有一位小伙子挺身而出，化险为夷。	今年9月,浙江省发生了两起受伤事件,一起3岁小孩在扶梯上摔倒以致右手三根手指严重夹伤;另外一起“三老一童”在地铁电扶梯上摔在一起,幸好有一位小伙子...
地铁扶梯上行李箱一天伤两人	http://jsnews.jschina.com.cn/nj/a/201811/t20181120_2054323.shtml	中国江苏网	2018年11月15日	近日，地铁南京南站接连发生自动扶梯上行李箱掉落砸伤乘客事件，地铁警方民警迅速赶至现场处置，将受伤乘客送往医院。 11月15日18时左右，地铁1号线南京南站4号口附近的自动扶梯正在下行，徐女士乘坐电梯时没有拿稳随身携带的行李箱，导致重重的箱子滑落，正好砸到了前面乘客周女士的右小腿，周女士当即摔倒在地不能动弹。地铁民警闻讯后迅速到达现场，联系120将周女士送至医院救治。经初步诊断，周女士尾椎骨折，腰部擦伤。经民警现场调解，徐女士一次性赔偿周女士医药费、误工费和营养费等共计4000多元。 。	近日,地铁南京南站接连发生上行李箱掉落砸伤乘客事件,地铁警方民警迅速赶至现场处置,将受伤乘客送往医院。
地铁扶梯上行李箱一天伤两人	http://jsnews.jschina.com.cn/nj/a/201811/t20181120_2054324.shtml		2018年11月15日	当天19时许，在南京南站S1号线站厅内，张女士搭乘电扶梯上升时，随身携带的行李箱由于没有扶稳倒下掉落，砸到了在其身后的陈女士，驻站民警迅速联系120将陈女士送往医院救治。张女士垫付了医药费400多元，并与陈女士协商赔偿其损失和营养费共计1000多元
两名老伯和三个大包裹在自动扶梯上滚作一团，轨交站长“跨栏”按停	https://mini.eastday.com/a/181115164303709.html		43415	11月11日下午3时49分许，车站监控画面显示，当时有两名年纪较大的乘客提着大包小包乘坐16号线滴水湖站的上行自动扶梯。当自动扶梯运行至顶部时，后一名乘客没有站稳，跌倒在自动扶梯的梯级上，前行的乘客扭头发现后，逆向行走搀扶摔倒的乘客。在此过程中，该乘客被行李绊倒，两人双双跌倒，此时，自动扶梯仍在运转。听到乘客慌张的喊声后，正在巡视的值班站长唐晨迅速赶到现场，他发现两名乘客和三个硕大的行李在自动扶梯顶部滚作一团。站厅与自动扶梯间有一处高约1米的玻璃围栏，小唐担心乘客从运转的自动扶梯上滚落，于是迅速翻越围栏，按下了自动的扶梯的“急停”按钮，最终化险为夷。
七旬老人乘地铁坐扶梯时不慎摔倒 武警官兵紧急按停救援	https://news.online.sh.cn/news/gb/content/2018-11/05/content_9099032.htm		43409	地铁2号线徐泾东站的东段扶梯上发生惊险一幕：一名70多岁老人不慎摔倒，由于电梯正在运行，老人无法站起，头朝下脚朝上随电梯向上滚动。陈志伟看到老人正在电梯上滚动，无法站起，而电梯即将到达最上方，老人随时都有被卷进电梯的危险，陈志伟协同工作人员当即按停紧急按钮，然后和战友一起将老人搀扶下电梯。
拎的重物太多 合肥两老人乘地铁扶梯不慎摔倒	http://www.ahwang.cn/hefei/20180925/1811192.shtml	合肥晚报	43366	9月23日下午，合肥地铁2号线西七里塘站C出入口上行电扶梯上，两名老年乘客因手拎的重物太多不慎摔倒。当时，老太太站在前面，她的老伴站在身后，由于老太太重心不稳摔倒，老伴随即也跟着倒在正在工作的手扶电梯上，两人前后翻滚达四五下。情况十分危急，正在值班巡逻的合肥轨道公安辅警李志超听到呼叫声，赶紧来到现场。此时，电梯即将到达最上方，摔倒的老人随时都有被卷进电梯的危险。李志超第一时间按停紧急按钮，然后与工作人员一起将老人搀扶下电梯。
7旬老人抱孙女乘自动扶梯 没站稳摔倒滚下几级台阶	http://news.163.com/18/0923/14/DSD6VOID0001875P.html	网易新闻	43366	9月21日下午3时许，在南宁市地铁万象城站C出口扶梯处，一名70多岁的老人右手抱着其5岁的外孙女搭乘自动扶梯。在搭乘过程中，由于小女孩的一只手一直拉着扶梯扶手，导致老人站立不稳，突然摔倒，随后祖孙两人往后翻滚，接连滚下了几级台阶。事发后，一名正准备乘扶梯的男子冲上去救人；另有一名女子见状立即冲上去，摁住了扶梯的紧急停止按钮，扶梯停下。
民警跳入地铁扶梯救人被赞：奋不顾身的样子真帅	http://news.sina.com.cn/s/2018-09-24/doc-ifxeuwwr7699740.shtml		43365	9月22日10点11分，在成都驷马桥地铁站出站口，一位小孩摔倒在自动扶梯上，旁边的老人试图将其拉起但未能成功。这时，一位身着警服的民警从步梯一跃而上，成功将小孩扶起。
合肥一老人地铁内抱婴儿乘扶梯险摔倒 工作人员劝阻无果	合肥一老人地铁内抱婴儿乘扶梯险摔倒 工作人员劝阻无果		43362	月17日上午，一位推着婴儿车且怀抱婴儿的老人为图方便，不顾地铁站工作人员劝阻执意乘坐电扶梯出站。由于未站稳扶牢，整个身体往后仰。就在要双双跌倒之际，被跟在身后的站务人员及时托住，险情才未酿成悲剧。
3岁男孩自动扶梯上摔倒 右手三根手指被夹得血肉模糊	http://sn.people.com.cn/n2/2018/0913/c378296-32048490.html	人民网陕西站	2018年09月13日	前天早上，大儿子摔倒在杭州西联广场超市的自动扶梯上，右手中间三根手指被严重夹伤。昨天，钱报记者在杭州市整形医院见到了这对一筹莫展的小夫妻。小李说，事发那天早上9点多，她带着两个孩子去家附近的西联广场超市。她背着小女儿，三岁多的大儿子走在前面。回家时，她带着孩子们上了自动扶梯，儿子先跑了上去，一不留神摔倒了。摔倒之后，孩子用手按着扶梯想要站起来，但刚好那个时候扶梯到了顶层，孩子的三个手指就这样被夹在了扶梯台阶的缝隙中。当时她吓得六神无主，丈夫赶到后，他们把儿子送到杭州市儿童医院。因伤情严重又辗转两家医院，最后才到了杭州市整形医院。
超市自动扶梯边空档存隐患 清洁工清理垃圾滚落受伤	http://sh.sina.com.cn/news/to/2018-09-10/detail-ihivtsyk8672991.shtml	看看 新闻网	43353.3	9月8日早晨8点多，西藏南路上的世纪联华超市自动扶梯上发生意外：一名清洁人员不慎从自动扶梯二楼高度高坠至地面，手臂骨折。事发时，这名50岁的超市清洁工当时站在自动扶梯二楼接近顶部的位置，他看到自动扶梯旁的空隙处有垃圾，于是俯身去捡拾，不料，由于身体前倾过于严重，皮带贴在自动扶梯扶手上较滑，结果导致整个人摔出自动扶梯、径直摔在了挡板上，结果挡板被压破后、清洁工从4、5米高度摔落在了地面上。	出事故,致死致伤事件已经发生过很多起了,近日,湖南永州扶梯又出事!这次,遭难的是一个年仅一岁多的小宝宝,令人心痛!7月29日晚7时左右,在湖南永州市宁远...
女子推婴儿车摔倒，臀部受伤需植皮；提醒：穿长裙坐电梯要当心	http://sn.people.com.cn/n2/2018/0919/c378296-32072869.html		43352	文女士和孙女紧接着出现在了监控画面里。然而，就在婴儿车的前轮刚滑出电梯时，文女士突然摔倒。由于摔倒后裙子被卷进电梯，文女士也被带着横躺了下来。视频中，被运行着的电梯磨着臀部、背部的文女士发出了呼救声。很快，走在前面的路人跑过来，想抓着文女士起身，但却无能为力。视频中，随着电梯持续的滚动，文女士的表情也越加痛苦。白衣女子触碰的，正是电梯的应急装置，一个红色的圆形按钮。
商场扶梯致儿童伤亡事故屡屡发生 原因何在	http://tj.sina.com.cn/news/s/2018-08-12/detail-ihhqtawx1586520.shtml		43324	湖北孝感城区一广场内，男童独自在商场3楼扶手电梯上楼口处玩耍，不慎坠入负一楼身亡。在保丽广场3楼扶手电梯上楼口处玩耍，因扶手向上滑动身体被带起，滑至电梯外侧后坠落至保丽广场负一楼大厅。
商场自动扶梯又“吃人”,一岁女童被绞!商场中的隐患你必须知道!	http://m.sohu.com/a/244925277_99924590	搜狐	2018年7月29日	7月29日晚7时左右，在湖南永州市宁远县桐山市场和润万家超市，李女士带着一岁四个月的女儿去逛超市，在准备乘坐电动扶梯时，小孩弯腰去捡东西，运行的电梯瞬间将孩子的手臂死死“咬”住，母亲疯了一般地想帮掰开电梯但依然无济于事。当时幼童躺在电梯的底部，孩子的母亲满手鲜血，焦急地拨打电话和捶打电梯，围观群众想帮忙但却无从下手。后来是消防队员花了半个多小时才把孩子被卡住的手臂取出来.“29号晚上10点左右，患儿被急救车从永州转到我们医院。”郴州第一人民医院急诊科唐静霞介绍了当天接诊的情况。“小朋友来的时候，伤情很严重。右上臂损伤严重，肘关节受到碾压，骨头缺损、肌肉缺损、血管神经也有损伤。”
8岁男童被商场扶梯夹伤鲜血直流 官方已查封电梯	http://baby.sina.com.cn/news/2018-08-02/doc-ihhacrcf0656781.shtml	澎湃新闻	43311	7月30日，南宁市大沙田金盛财富广场二楼南城百货“电梯咬人”，澎湃新闻从南宁市良庆区工商行政管理和质量技术监督局办公室了解到，当天商场自动扶梯因裙板松动，刮住一名8岁男童裤脚后翘出，导致该男童和一50多岁的妇女受伤。目前，执法人员已查封该电梯。
广州一商场扶梯突然倒退致女子浑身是伤 责任在谁	http://gd.sina.com.cn/news/2018-07-28/detail-ihfxsxzf6959510.shtml	信息时报	43309.4	蔡姨：“那天晚上我去商场消费，意想不到那个扶手电梯，我踩了三级，没想到它会倒退。”蔡姨说她依稀还记得：当晚她前脚刚上扶梯，耳边就传来嘀嘀声的异响，之后扶梯左右晃动两下，突然背后就好像有人拉着她一样，她一下子就滚下扶梯。
心疼！又有孩子被扶梯“咬”到手	http://www.zohi.tv/p/24859.html	新闻110	43280	6月29日晚上9时01分福州市消防支队指挥中心接到报警马尾区苏宁易购2楼一名男童的右手手指被卡在商场自动扶梯扶手传送带的外壳夹缝中
长兴3岁女孩眼看卷入扶梯 这名护工一个动作救了她	http://ent.zjol.com.cn/jkwy/201806/t20180628_7649928.shtml		43280	建秀打算从二楼入院准备中心前往三楼，为患者预约心脏超声。当她来到二楼向上扶梯处的时候，乐乐正跟着外婆上扶梯，滕建秀在她们身后。外婆上电梯后，乐乐一个脚上了电梯，一个脚却未跟上，眼看孩子要摔倒，滕建秀伸手扶了一把。但是，乐乐和外婆由于重心不稳向后摔倒，一起压在了滕建秀的身上。扶梯边上的孩子妈妈冲向扶梯打算扶人，也不小心摔倒，四人滚作一团。而滕建秀经医生诊断，除了右膝外伤，肋骨出现骨折，需住院治疗。
女乘客突发低血糖摔下自动扶梯 警民联手救助	http://news.sina.com.cn/o/2018-06-23/doc-iheirxye4935086.shtml	新民晚报	43272	6月21日上午，轨交一号线上海体育馆站的自动扶梯上，有一名女乘客因身体突发不适摔倒。由于正值早高峰，为避免发生意外，正在巡逻的车站民警立刻上前扶起女生名乘客，并对其展开救助
老人乘地铁电梯摔伤索赔12万 轨道公司被判无过错	http://news.163.com/18/0517/04/DHVTEB9K00018AOP.html	中安在线(合肥)	43237.2	林某于当日12：09左右到达地铁A出口，此时林某身背白色双肩包，左手挽衣物，右手拖拽一拉杆旅行箱，与同伴并肩而行。林某踏上手扶电梯后，在手扶电梯左侧站立，拉杆旅行箱放在其右侧。电梯运动过程中，林某身体左侧碰到电梯扶手下方，导致身体失去平衡摔倒。林某摔倒后试图起身，但因电梯台阶处在上升过程中，约5秒钟后林某再次失去平衡摔倒。此后林某随电梯上升至顶端，由同伴提供救助后坐在电梯口处。
高跟鞋跟卡停扶梯,乘梯的这几个细节你应该知道	http://news.dayoo.com/guangzhou/201805/11/152263_52172046.htm	大洋网	2018年05月11日	9日，一名乘客搭乘扶梯，正准备跨出扶梯时发现高跟鞋跟卡在了梯级的梳齿缝里，只能及时脱掉鞋子，卡在梯级的鞋子将扶梯卡停，幸好没有造成扶梯上其他人员受伤。检修人员随后到场处理，并取出鞋子。	9日,一名乘客搭乘,正准备跨出时发现高跟鞋跟卡在了梯级的梳齿缝里,只能及时脱掉鞋子,卡在梯级的...
5岁童摔倒左手卡扶梯缝隙 护士紧急按停电梯助脱险	http://news.dayoo.com/society/201804/17/140000_52146533.htm	福州晚报	2018年04月17日	昨日下午，一名5岁男童在福清市医院门诊大楼乘坐自动扶梯时不慎摔倒，左手被卡在扶梯缝隙中。紧急时刻，福清市医院门诊部护士陈秀清及时冲上前，按下紧急按钮，男童脱险。
九旬老人乘扶梯摔倒 路人反应迅速及时救助帮其脱险	http://news.sina.com.cn/c/2018-01-13/doc-ifyqqciz6626316.shtml	央视网	43113	在上海地铁7号线云台路站的自动扶梯处，发生了惊险一幕。一位九旬老人在踏上扶梯后没站稳，直接压倒了紧随其后的老伴，两人一同摔倒在电梯上，多亏一位路人反应迅速，及时按下了扶梯的紧急停止按钮。
宣城泾县男童电梯夹断手指	http://www.ahwang.cn/anhui/20171215/1715608.shtml		43082	12月13日，安徽宣城。两名儿童跑上商场下行电梯后摔倒，其中黄衣男童右手小拇指被电梯夹断近两截。消防到场后，与商场工作人员拆开电梯多番寻找，最终未能找到断指。
1岁半男童没穿尿不湿手扶电梯上摔倒	http://365jia.cn/news/2017-12-12/594DC9AA0C85B5BF.html		43081	小宇今年只有一岁半，生性活泼好动，前几天家里人带小宇到商场购物。顽皮的小家伙对商场充满了好奇，到处跑，手扶电梯让他产生了浓厚的兴趣。小宇一个人逆行上了电梯，结果一屁股摔到地上去了。由于小宇没有穿整裆裤或纸尿裤，他的阴囊当场被电梯卡住。
嘉定3岁幼童逆行走上自动扶梯后摔倒 多根手指被夹伤	http://sh.eastday.com/m/20171123/u1ai11020035.html	东方网	2017年11月23日	今天（23日）上午9:40分左右，上海嘉定区一家超市内发生一幕意外险情：一名年仅3岁的幼童逆向走上自动扶梯，不慎摔倒后手指被夹伤，监控画面拍摄下了事发全过程。监控画面显示：这名孩童当时走上正在下行的自动扶梯，男童当即摔倒后趴在了自动扶梯上，并随着下行的自动扶梯向下，其左手手指被自动扶梯夹住，男童的外婆见状赶紧冲上去一把抱住孩子，并将其手指从被夹的部位取出。就在危急时刻，超市工作人员和其他几位热心市民上前，帮忙按下停运按钮。记者从事发的嘉定安亭大润发店处获悉：事发后，店方工作人员帮忙拨打110、120报警电话，并陪同孩子家人一同前往附近医院救治，由于伤势较重，已被转院儿童专科医院。	今天(23日)上午9:40分左右,上海嘉定区一家超市内发生一幕意外险情:一名年仅3岁的幼童逆向走上,不慎摔倒后手指被夹伤,监控画面拍摄下了事发全过程。 ...
兰州丨险!3岁女童被自动扶梯夹伤,送医后才发现手指断了……|宝宝|...	http://news.sina.com.cn/o/2017-11-16/doc-ifynwhww5307417.shtml	新浪新闻	2017年11月13日	11月13日，临近中午，位于兰州雁滩路基业豪庭小区门口华联超市一派繁忙景象。突然间，一声撕心裂肺的幼儿哭喊声传出。“快来人啊！孩子的手指被自动扶梯夹住了。”很快，受伤的孩子被送往附近医院。	3岁女童不慎被夹伤,送往医院后竟发现小拇指被夹断,更要命的是慌乱中,孩子的断指不知所踪,一场争分夺秒的寻找顺势展开。11月13日,临近中午,位于兰州...
重庆：自动扶梯运行时突垮塌，台阶滚落	https://www.thepaper.cn/newsDetail_forward_1859586		2017年11月10日	11日10日，重庆五里店东方灯广场一自动扶梯在向上运行时突然垮塌，台阶滚落，所幸事发时无人乘坐未造成伤亡。事发后相关部门将电梯拆除，目前事故原因正在调查中。
爱儿课堂丨婴儿推车+自动扶梯=安全隐患!快来看看你推车的方法对不...	http://baobao.sohu.com/20171107/n521681281.shtml	搜狐网	2017年11月07日	前几日在江苏南京地铁一号线三山街站的扶梯上，就因此发生了惊险的一幕。市民张女士用婴儿车推着孩子，和母亲乘坐扶梯出站。结果意外就发生了！因为电动扶梯的动力，张女士还没站稳，就连车带孩子一起摔倒了，孩子的姥姥转身想帮忙结果重心不稳也摔倒了。三人在扶梯上费了好大劲也没能站起来，还好路人经过帮忙按了紧急制动按钮！好在三人都无大碍，	现在越来越多,在舒适我们环境的同时,也带来了很多安全隐患!尤其是带着孩子乘坐的时候,家长一定要注意保护好孩子! 孩子的小手不要碰触两侧边缘很容易夹伤卡...
自动扶梯5个最易出险的地方 乘坐时这些坏习惯很危险	http://news.66wz.com/system/2017/09/25/105029722.shtml	温州网	2017年08月23日	据《南方都市报》报道，8月23日晚，深圳龙岗区同乐社区一家超市发生一起意外事故，一名3岁男童右手四根手指卷入了自动扶梯中。	此次实验,地点选在了龙湾万达广场一楼一处处...扶手带,手容易被带到扶手带入口处,手容易被夹伤。...
熊孩子骑单车乘自动扶梯,连人带车滚下[衰]	http://www.thepaper.cn/newsDetail_forward_1800642	澎湃新闻	2017年09月16日	9月16日，深圳一名11岁左右的男孩，骑着单车乘坐自动扶梯时，不慎摔下，连人带车滚下扶梯。据家长介绍，男孩受的伤不轻，颈上裂十余公分，下巴缝6针。	9月16日,深圳一名11岁左右的男孩,骑着单车乘坐时,不慎摔下,连人带车滚下扶梯。据家长介绍,男孩受的伤不轻,颈上裂十余公分,下巴缝6针。[话筒]蜀黍提
湖北鄂州发生自动扶梯伤人事故 男童两根脚趾被夹断	http://www.dzwww.com/xinwen/guoneixinwen/201708/t20170823_16328655.htm	大众网	2017年08月23日	8月21日晚，在湖北省鄂州市葛店经济开发区佛罗伦萨小镇，一名男子带3岁孙子乘坐手扶电梯时发生意外，孩子右脚两根脚趾被夹断。事发后，消防官兵经过30分钟紧张营救，将孩子脚趾取出。	据了解,当天吃过晚饭,男童的爷爷带着孙子在一楼大厅玩耍,在乘坐扶梯时,孩子脚趾头被卡入电梯。消防部门提醒广大家长注意看管好自己的小孩,在乘坐时,不要...
就在昨晚！某商场的电梯出事了！	http://www.sohu.com/a/162142374_757300		2017年08月2日	20时45许，云浮市区一商场发生男童脚趾被自动扶梯夹伤事件。
女子把电梯当跑步机逆跑 不慎摔倒手被卷进扶梯	https://www.thepaper.cn/newsDetail_forward_1754876		2017年08月1日	东莞塘厦悦港汇商场内，一店铺女员工在准备逆行跑上手扶电梯时，一个不小心打滑摔倒，手被卷进手扶电梯里，整个人瘫坐在梯面上，伴随电梯向下滑行了一段距离。所幸，商场手扶梯几乎“全身”布满安全装置，意外发生后，电梯自动停止运行。女孩受了轻伤。
洛阳一商场电梯夹伤儿童 家长哭声揪心	http://henan.qq.com/a/20170714/050867.htm		2017年07月13日	7月13日晚，洛阳市伊川县一商场内，一名儿童的手臂被商场电梯夹住无法动弹，家长在一旁手足无措，急的直哭。孩子和家人下电梯时不慎摔倒，手臂被运行中的电梯缝夹住，得知有孩子的手臂被夹住后，商场工作人员已第一时间按下制动按钮，等待救援人员赶到。
八旬老人搭电动扶梯摔倒身亡 家属指责高雄地铁公司	http://taiwan.huanqiu.com/roll/2017-06/10847221.html		42901	6月15日讯 据台湾“东森新闻云”报道，家住高雄的83岁的陈姓老人上月25日搭乘高雄地铁，在“凯旋站”下车准备搭乘电动扶梯时，没想到一下摔倒在扶梯上，被扶梯拖拽伤到了手臂及头部等部位，送往医进行急救后仍不治身亡。
沪一7岁男童左脚被夹自动扶梯 脚趾伤势严重	https://news.online.sh.cn/news/gb/content/2017-06/12/content_8496067.htm	上海热线	2017年06月10日	10日傍晚5时左右，虹口区四川北路上的嘉杰国际广场内发生一起意外：一名7岁男童左脚被夹在自动扶梯内，动弹不得。消防部门接报后迅速到场救援，最终帮助男童脱困。目前，受伤男童仍在医院救治。目击者介绍，事发时男童家长正带着两个孩子乘坐上行自动扶梯，刚上三格台阶左右的位置时，只看见自动扶梯突然停运了，紧接着就传来了男童的哭喊声。最后，不少市民围拢过来，发现男童的左脚被卡在自动扶梯内，整个左脚无法动弹。热心市民立刻帮忙拨打报警电话。接报后，消防部门立刻赶赴现场开展抢险处置工作。消防队员使用撬棒、电锯等工具对电梯踏板进行部分切割。随后发现男童的半个脚掌已经夹在了踏板和自动扶梯边缘之间，血迹斑斑	北路上的嘉杰国际广场内发生一起意外:一名7岁男童左脚被夹在内,动弹不...经初步诊断,受伤男童左脚第4和第5个脚趾头有挤压伤,伤情较为严重。其中,第5个...
男童被电梯夹断胳膊 学完这些不让孩子再受苦	http://m.sohu.com/a/145766975_162653/?pvid=000115_3w_a	搜狐	2017年06月01日	6月1日下午，一名4岁的男孩在南昌京东天虹商场玩耍时，被扶梯夹住右臂，商场工作人员和孩子家人发现后按下了扶梯的紧急停止按钮，但男孩的右臂还是被整体夹断。据事发商场回应，6.1日下午，由京东达观国际负责的四楼万达影城下往三楼的手扶梯上，由于小朋友逆向而上而发生了一起儿童摔伤事故。事故之后工作人员立即按下电梯的紧急暂停按钮......	6月1日下午,一名4岁的男孩在南昌京东天虹商场玩耍时,被夹住右臂,商场工作人员和孩子家人发现后按下了的紧急停止按钮,但男孩的右臂还是被整体夹断。 据事...
合肥四牌楼地下通道扶手电梯梯级掉落 城管：是电梯故障非坍塌事故	http://365jia.cn/news/2017-05-15/010A1ABE85F2D0C9.html		2017年05月15日	事发时有一层梯级与电梯站台发生了碰触，卡住了，所以引发后面的梯级发生堆挤，所幸没有造成人员受伤。
大妈地铁站乘扶梯时摔伤 轨道公司同意承担补偿责任	http://www.ahjcg.cn/Article/2019/0106/6055.html		42868	，当天上午，杨大妈与三名同伴在合肥地铁紫庐站内乘坐手扶电梯。当时，杨大妈先行踏上手扶电梯，三名同伴随行，站立电梯下方。但电梯运动过程中，三名同伴踏上手扶电梯后，错抓了固定的电梯扶手，导致身体站立不稳，拥挤在一起。此时，杨大妈右手离开电梯扶手，由面向电梯上方向左转动身体，侧身站立，探望三人情况。合肥轨道交通公司工作人员见到杨大妈三名同伴拥挤在一起，即将摔倒，立即按压下紧急停机按钮，这时，电梯缓慢停止了。但杨大妈因站立不稳，摔倒在手扶电梯上。
商场自动扶梯再次伤人 小同学在玩的时候无意中被加到手指被斩断	http://www.aihami.com/a/dangjian/zugong/208463.html	楚秀网	2017年04月6日	4月6日，儋州市大勇商场内的一处自动扶梯就发生了电梯夹孩子的事件。一名一岁多的婴儿的左手无名指被电梯完全夹断	近年来,伤人事件频发。4月6日,儋州市大勇商场内的一处就发生了电梯夹孩子的事件。一名一岁多的婴儿的左手无名指被电梯完全夹断,血腥的场景让身...
3岁男孩在商场自动扶梯上没站稳 手一撑,三根手指几乎都被夹断……	http://hzdaily.hangzhou.com.cn/dskb/2017/04/18/article_detail_2_20170418A053.html	杭州日报	2017年04月18日	3岁男孩，从2楼坐自动扶梯上3楼，快到3楼的时候，大概也就3个台阶的样子，孩子突然往前摔了一下。他没站稳，手撑到扶梯台阶上了，也就一两秒的工夫吧，他手就被台阶卡住了，孩子一下就哭了起来，我马上把孩子扶起来，一看他右手，肉都掀开了，食指、中指、无名指几乎快断了，全是血！	事后也查看了监控,但监控里很难看清楚,孩子到底是被台阶什么部位弄伤的。 “根据掌握的情况,当时他们站在快到顶层(3层)的时候,小孩突然摔倒,首先肯定不...
小孩逆向乘自动扶梯 摔倒后手臂被“咬”烂鲜血淋漓	http://www.mnw.cn/xiamen/news/1666814.html	闽南网	2017年04月12日	自动扶梯正在缓慢下行中，一个孩子却逆向朝上走，结果摔在梯内，手臂被挤得皮开肉绽。还好，挤压时间不太长，没有伤及肌腱、神经和骨头，近日，经过良好治疗，小圆(化名)伤愈出院。小圆今年4岁多，活泼好动，妈妈在我市某商场开有专柜，小圆常来玩。3月中旬的一天晚上，她扔垃圾后，顺势爬上了缓慢运行的扶梯，不想扶梯正在向下运行，感应到有人后开始自动提速，小圆没站稳摔倒了，随即右手整只手臂被交错的两层扶梯“咬”死，整个人动弹不得。危急时分，商场工作人员迅速停止了扶梯。事发过程虽然仅仅十几秒，但小圆被解救出来时伤情挺可怕，手臂被绞烂，鲜血淋漓。	­ 正在缓慢下行中,一个孩子却逆向朝上走,结果摔在梯内,手臂被挤得皮开肉绽。还好,挤压时间不太长,没有伤及肌腱、神经和骨头,近日,经过良好治疗,...
继朗豪坊“天梯”事件后香港又一商场出现电梯事故	http://www.linkshop.com.cn/web/archives/2017/374602.shtml		2017年04月10日	姓沈(59岁)持双程证来港妇人，抱着其一名七个月大男孙，于商场四楼乘搭该条扶手电梯往上层。期间沈妇突然感到“晕一晕”，顿时失去平衡，连同手中男婴一同滚下数级，其他扶手梯使用者见状大惊，连忙上前扶住妇人及抱起男婴，否则后果堪虞，另有市民通知商场职员按动扶手电梯紧急掣及报警。沈左手受伤，而男婴则头部受伤
别把婴儿车推上自动扶梯！ “溜娃神器”逼停电梯差点殃及“后来人”	http://jsnews.jschina.com.cn/shms/201704/t20170413_350286.shtml		2017年04月8日	南京市妇幼保健院1号楼门诊大厅，一位父亲在自动扶梯上使用儿童推车“溜娃”，至出口处时因为推行不当，推车挤压扶梯，导致梯级变形电梯瘫痪，并自动停止运行。这位父亲发现电梯损坏后，未做停留和解释，而是抬起推车带着儿子匆忙离开。 事情并未就此结束，急停的扶梯差点殃及其他人员，视频显示后方多名人员向前冲出，险些造成损伤。据了解，电动扶梯最终发生严重损坏，30多分钟无法使用，医院工作人员第一时间赶到现场进行抢修，更换了两个新梯级确保电梯正常运转。
老人乘电梯摔伤 超市因“没专人管理”被判赔	http://www.ahwang.cn/hefei/20181031/1823379.shtml		2017年04月1日	王大爷到安徽乐城投资股份有限公司铜陵路超市（下称安徽乐城铜陵路店），从现场视频可以发现，王大爷几次试图踏上电梯没能成功，最后一次终于踏上，但之后在电梯上摔倒并翻滚几次。随后，工作人员将电梯停电，但王大爷已受伤。事发后，王大爷被送往合肥市第二人民医院治疗一个多月。经鉴定，王大爷的伤势构成十级伤残。
南京含5996部自动扶梯 部分阻挡装置不合格	http://js.people.com.cn/n2/2017/0328/c360303-29926030.html	人民网江苏频道	2017年03月28日	3月25日，香港旺角朗豪坊的“通天扶梯”突发事故，原本向上行驶，却突然倒退运行，导致扶梯上数十名乘客摔倒。据报道，事故共造成18人受伤。香港扶梯意外，也引发了市民对超长扶梯安全性能的关注。	南京“超长”有33米现代快报/ZAKER南京记者徐洋摄 近日网上疯传一段视频。香港一部超长上行时,突然...
香港再出现两宗手扶电梯事故 事件中无人受伤	https://www.chinacourt.org/article/detail/2017/03/id/2637586.shtml		2017年03月27日	港铁蓝田站由A出口连接至启田商场的三条扶手电梯，其中一条因故障维修，技工围封检查，旁边另一条运作中的扶手电梯突然冒出白烟，市民见状纷纷走避，技工马上通知港铁职员及报警。消防员接报到场，迅速扑熄，无人受伤，初步怀疑是扶手电梯压力油过热冒烟，并无可疑。
天津两儿童商场高处坠亡 青岛的围栏安全吗?	http://news.bandao.cn/news_html/201703/20170302/news_20170302_2710562.shtml		42795	3月1日下午,在振华路附近的一处公共场所自动扶梯上,有三位老人带着一个孩子乘坐自动扶梯时,因为照顾孩子导致老人摔倒,腿部受伤。据了解,事发具体原因还需要查看监控。
南宁七旬老奶奶滚下扶梯，危急时刻一女孩按下紧急停止按钮	https://www.thepaper.cn/newsDetail_forward_1622182		42782	2月16日，广西南宁一七旬老奶奶在乘扶梯时摔倒，滚下扶梯。一女孩看到后快速冲上前按下了紧急停止按钮，老奶奶并无大碍。
自动扶梯上行中故障致消费者摔伤谁担责	http://gov.eastday.com/node2/zzb/shzfzz2013/yw/u1ai1160512.html	东方网	2017年02月16日	89岁老人郑启文与83岁老伴胡心仪在家休养，提起几天前摔倒的事情，老人仍然心有余悸。“当时我刚上扶梯，儿媳妇站我身后，扶手突然停了，但脚下的梯级还在上行，我身子不由自主地往后一仰，摔倒在扶梯上，儿媳妇也摔倒了，被我压在身下，动不了，我们被扶梯拖着上行。”郑启文撩开厚重的棉衣，露出贴着膏药的伤处，“这里很疼”。胡心仪皱眉说：“当时我也在扶梯上，孙女小枫在我左边，我们在老头子前面，还差几级就到二楼了，我突然感觉到扶手停住了，当时身子被拉得后仰，幸好后面的一位男士托住我，孙女也扶住我，我只是向后趔趄了一下，没有倒下去，但还是扭伤了腰。”郑启文和儿媳妇被扶梯拖行四五级，危急时刻，扶梯停住了。胡心仪回忆，当时孙女飞快地按下电钮，关停了电梯，并喊来保安和服务员，一起扶起他们。	郑启文撩开厚重的棉衣,露出贴着膏药的伤处,“这里很疼”。 胡心仪皱眉说:“当时我也在上,孙女小枫在我左边,我们在老头子前面,还差几级就到二楼了,我突然...
返港旅客电梯摔伤垂危，边检民警及时伸手救助	http://kb.southcn.com/content/2017-02/14/content_165177117.htm		42778	一名返港旅客在乘坐扶手电梯时不慎摔倒，导致头部撞伤、面部被电梯割破，满脸鲜血。
老人上扶手电梯摔倒后连翻跟斗	http://digi.dnkb.com.cn/dnkb/html/2017-01/26/content_432833.htm		42761	福州地铁1号斗门站，老人上扶梯的时候，两手各握着一瓶调料瓶，并没有腾出手来扶左右两侧的扶手，而脚踩到了行进中的两节踏板中间位置，导致重心没有站稳，而往后跌倒
烟台“箭步哥”3秒翻桌跳梯救老人 人民日报点赞	http://news.iqilu.com/shandong/yuanchuang/2017/0116/3343900.shtml		42741	，烟台牟平区政务服务中心大厅发生了感人的一幕，一名老人乘坐自动扶梯时突然摔倒，危急之下，不动产登记工作人员于皓涵纵身跳上扶梯将老人救起，避免了一起危险事故的发生。
出入地铁要小心 南宁地铁4天发生5起乘客摔倒事件	http://www.gxnews.com.cn/staticpages/20170105/newgx586d7903-15838761.shtml		42738	1月3日中午，在地铁1号线石埠站出地铁自动扶梯处，有一对母女前来搭乘扶梯，只见母亲已是满头白发，走路颤颤巍巍，女儿一路搀扶着母亲。记者注意到，在女儿刚搀扶老人站上自动扶梯，扶梯刚升起来没几步后，老人突然站立不稳，一个趔趄摔倒在扶梯上，本来一直扶着母亲的女儿跟着摔倒。这时，正站在扶梯前目送老人的另外两名家属见状，冲上扶梯想救人……地铁站工作人员发现惊险一幕后，迅速按下紧急停止按钮，并紧急救人和联系120。过了一会，120医护人员赶到现场，发现老人的头部受伤，庆幸的是，老人还能走路，而女儿则被压到腿脱臼了。
出入地铁要小心 南宁地铁4天发生6起乘客摔倒事件	http://www.gxnews.com.cn/staticpages/20170105/newgx586d7903-15838762.shtml		42738	1月3日，在金湖广场站，有一名穿着粉色上衣、长头发的年轻女乘客跟一名男乘客一起乘往下走的步梯，女乘客刚走了3步后突然踩空摔倒。她身边的男伴想伸手拉住她，但已来不及。估计当时女乘客整个人都懵了，躺在地上不动，但过了几分钟后，女乘客缓过来了，随后站起来自行离开了现场
出入地铁要小心 南宁地铁4天发生7起乘客摔倒事件	http://www.gxnews.com.cn/staticpages/20170105/newgx586d7903-15838763.shtml		42736	1月1日上午10时59分，在百花岭站出地铁自动扶梯处，有一名穿着绿色上衣、右手拄着拐杖的乘客搭乘扶梯，虽然身旁有亲属在搀扶，但在自动扶梯刚升上去两步后，该乘客还是因为自己站立不稳，一下子就摔倒在扶梯上。
深圳12岁女孩爬上扶手电梯玩耍摔伤	http://sz.southcn.com/content/2016-12/30/content_162749942.htm	深圳新闻网	42732	12月28日19时50分左右，一名12岁的女孩在宝安区宏发世纪城星城购物广场一楼乘坐手扶电梯时，爬上电梯扶手玩耍，不慎从2米高处摔落至负一楼。小女孩全身多处软组织挫伤，无生命危险，正在留院观察。经相关部门调查，涉事电梯在维保期内，手续齐全。
老人在自动扶梯上摔倒受伤 商城与其家人有争议	http://www.jiaodong.net/news/system/2016/12/02/013328515.shtml	胶东在线	2016年12月02日	76岁的代大姨老人在下电梯的时候因为雨水而摔倒住院治疗	前几天,烟台76岁的代大姨,在银座商城莱山店的上摔倒受伤了。当时,记者...“照妖镜”高挂大门口 邻里“斗法”感情伤 武汉:最美校服走红 网友感叹“生不...
带孩子坐自动扶梯 要注意哪些危险?要避免哪些行为?	http://www.xianghunet.com/news/detail/461658	湘湖网	2016年11月15日	11月1日下午，上海青浦区吾悦广场发生一起意外，视频监控显示：奶奶手抱着4个月大的男婴，孩子母亲带着另一个女孩跟在后面，奶奶刚走上3楼的自动扶梯，身体突然倾斜失控，男婴从奶奶手中脱手，从3楼坠落，送医院抢救无效死亡。	11月1日下午,上海青浦区吾悦广场发生一起意外,视频监控显示:奶奶手抱着4个月大的男婴,孩子母亲带着另一个...
乘客扶梯上跳跃引发急停	http://news.ifeng.com/a/20161113/50249029_0.shtml		42687	在地铁2号线东直门站扶梯运行过程中，一位乘客在上行到扶梯口时突然跳跃，使得踏板严重变形，电梯紧急制动，后面乘客险些摔倒。由于该男子的行为，导致扶梯后续梯级撞击前沿板停梯，造成4个梯级损坏，工作人员立即将损坏部件进行更换	被告电梯生产安装单位辩称,首先,根据商场提交的事发监控视频,从防护板突出到事发有长达14分钟的时间,商场没有尽到对消费者的安全保障义务,由此造成对吴先生...
扶梯事故顾客受伤 商场维保单位共担责	http://finance.huanqiu.com/roll/2016-10/9560223.html	环球网	2016年10月17日	因商场扶梯事故，导致吴先生双腿被割伤，造成9级伤残。事故的原因是由于螺丝脱落导致扶梯盖板松动造成的
一个大妈没拎起箱子 一行人伤了7个	http://news.163.com/16/1018/01/C3KGTN7Q00014Q4P.html	青年时报(杭州)	2016年10月18日	火车站，过街天桥的电梯比较窄，第一个倒地的大约是这个旅行团的第13名游客，一名胖胖的大妈，还背着双肩包。当时，她好像在拎自己的行李箱，但箱子没能在阶梯抵达二楼前被成功拎起，可能是卡在卡槽里动不了，而电梯还在继续往上走，她碰壁后摔了，接着后面的2个人也倒了。站在前面的人突然一个个倒了下来，压在我们身上，老伴当场就被压趴受了伤，我死死用两只手把住扶手，才没倒下。”此时，前面的人已经倒了一大排。“但是电梯还在继续往上走，不少倒地的人被二楼楼梯口的卡槽刮到了，有的被刮到了手脚，有的被刮了头……后来大家相互帮助，把人一个个扶了起来，再后来旅行公司的人陪7名伤员来了医院。”在乘自动扶梯的过程中发生了意外，7名老人陆续摔倒在台阶上造成压伤、挤压伤，后被紧急送往了省中医院	长城网8月22日讯(记者 宁晓雪 李全 实习记者 郑佳洵)2016年8月,邢台市内丘县某商城内,一名六七岁的小男孩在随家长乘坐上行时意外摔倒,两腿膝盖部位被...
扶梯卡人事故频出 不得不知的八条安全知识需谨记	http://news.ifeng.com/a/20160823/49824343_0.shtml	凤凰网	2016年08月23日	2016年8月，邢台市内丘县某商城内，一名六七岁的小男孩在随家长乘坐自动扶梯上行时意外摔倒，两腿膝盖部位被卡在扶梯最后一级台阶夹缝内。
扶梯卡人事故频出 不得不知的八条安全知识需谨记	http://news.ifeng.com/a/20160823/49824343_0.shtml	凤凰网	2016年08月23日	同样发生在8月，邯郸市曲周县某商场内，一名一岁多的幼儿左手手臂被卡在滚动扶梯内。	昨天下午4点多钟,南京建邺警方接到市民报警称,在江东中路金盛家居广场内,有一名老人摔伤。警方赶到现场后了解到,老人是在乘坐的时候摔伤,事情发生之后,金盛...
自动扶梯的扶手突然停了 七旬老人在金盛广场仰面摔倒	http://sn.people.com.cn/n2/2016/0812/c340887-28826594.html	人民网陕西站	2016年08月12日	当天下午老人在女儿的陪同下来到金盛家居广场，当她们母女二人乘坐自动扶梯从二楼往一楼下的时候，自动扶梯的扶手突然停止运行了，而此时扶梯还在转动。原本老人的手是扶在扶手上的，脚踩在扶梯上，扶手不动了而扶梯还在动，在惯性的作用下一下就将老人带倒，老人整个人朝后仰着倒下，背部摔在了扶梯上。跟在老人后面的老人女儿见状，赶紧上前搀扶。而此时自动扶梯还在运转，老人的整个身体就跟着扶梯往下走，老人的女儿费了半天劲才将老人扶起，此时自动扶梯已经运行到了一半。	8月9日,乘客刘女士及家人从地铁2号线虹桥火车站站乘上行时摔倒,刘女士...因此,根据车站的客伤规章制度、操作流程,车站方对于刘女士提出的赔偿要求无法满足...
沪一地铁站自动扶梯被指逆行致乘客受伤 已停用等待检测	http://finance.ifeng.com/a/20160810/14721004_0.shtml	凤凰网	2016年08月10日	当天9时26分左右，她和父母及侄女走上地铁2号线站台上行扶梯，准备前往虹桥火车站候车厅。刘女士的父亲站在前排，母亲和她站一排。当电梯上行途中，刘女士看到父亲紧扶着扶梯身体一直向后倒，有人用手推住她父亲，她着急扶住侄女，同时喊“什么情况”，当把侄女抱起放好后，母亲已经仰面躺在电梯。此时，有人按了紧急按钮停住电梯，刘女士父母亲均受擦伤。	3岁男童左手被“咬”伤 2日21时04分,昌江消防119指挥中心接到群众报警,称在当地亚西亚商场有一名男孩左手被卡在内,请求消防官兵到场救援。接警后...
法宝超市扶梯突停摔伤老人 原告10级伤残诉赔6.9万	http://sn.people.com.cn/n2/2016/0805/c340887-28786246.html	京华时报	42587	6月26日晚，她和邻居前往统杰法宝（北京）超市有限公司朝阳路店（以下简称法宝超市）购物。两人离开超市时从地下一层乘自动扶梯上行，因当晚下雨，扶梯站立区域湿滑。李女士乘扶梯时，扶梯突然停运，导致其被购物车砸倒。
深圳怡景中心城电梯扶梯突抖动急停 元凶竟是一角硬币	https://city.shenchuang.com/city/20160813/376750.shtml		42562	深圳市怡景中心城自动扶梯事件调查结果。让人大跌眼镜的是，造成此次扶梯载客运行时发生梯级异常抖动后急停事件的罪魁祸首，竟然是一枚乘客不慎掉落的1角钱硬币。
自动扶梯“咬”住3岁男童 消防破拆获救	https://news.qq.com/a/20160704/022341.htm	腾讯新闻	2016年07月02日	7月2日晚，在昌江亚西亚商场内，一名3岁男童的左手意外卡在自动扶梯内。消防官兵赶到现场后得知，一名3岁男童左手被紧紧地卡在扶梯围裙板和梯级缝隙中，手臂有出血现象，孩子疼得大声哭闹，孩子的妈妈正在一旁焦急地陪着孩子。	6月17日上午9时50分许,砀山一超市发生触目惊心一幕,一名不到两岁的男童由于家长疏于看管,跑到下行的上,结果手卡在运转的机器内。
黑龙江大庆一对父子在商场扶梯跌落至一楼身亡	http://www.sohu.com/a/102857887_115421		42559	黑龙江省大庆市一对父子从商场运行的扶梯上跌落，2岁儿子当场死亡，父亲经抢救无效死亡。据目击者说，当时父亲抱着儿子，跌落原因可能是父亲靠在扶手上，重心不稳导致跌落。当自动扶梯行至二楼至三楼中途，两人一同跌落一楼大厅。	乘“10不要”包括: 1、乘时手扶住扶手带,不要在乘扶梯时打手机。 ...2、扶手末端,易夹伤手。 部分商场扶梯的扶手与墙壁的缝隙很小。如果乘电梯忘记...
看好孩子!澄迈3岁男童玩耍被自动扶梯“咬”到手	http://www.hinews.cn/news/system/2016/06/24/030489126.shtml	南海网	2016年06月24日	22日晚8点10分，一名3岁小男孩跟家人去澄迈金江百家汇超市商场购物时，疑似把右手伸入一楼扶梯扶手底部的缝里，导致右手腕处被牢牢夹住。当晚8点20分，澄迈消防赶到现场后，被卡的孩子疼得大声哭闹，经过10多分钟的紧张救援，小孩被卡的手掌被成功救出。所幸抢救及时，小孩的手部只是擦伤和淤血。
宿州砀山两岁男童小手卡进自动扶梯 受伤手指有截肢危险	http://365jia.cn/news/2016-06-22/BF81B9211C4D49A6.html	万家热线	2016年06月17日	6月17日上午9时50分许，砀山一超市发生触目惊心一幕，一名不到两岁的男童由于家长疏于看管，跑到下行的自动扶梯上，结果手卡在运转的机器内。小男孩来到自动扶梯处准备上楼，但却是从下行的电梯处往上走，结果刚走了两步就摔倒在电梯上，右手小拇指被卡在电梯传送带与梭子板的接合部。“我当时在电梯附近干活，突然听到有小孩大哭，就赶紧跑过去把电梯关上了，但小孩的手还是被死死卡住。消防员接过孩子风驰电掣般地向县人民医院驶去	一旁的姑姑赶紧上前,很快将小方,从上抱了下来。这时,小方的右手无名指已血肉模糊,被夹断的手指卷入了缝隙中; 14点17分00秒,小男孩一直嗷嗷大哭,奶奶从...
手扶电梯突然有人尖叫往下跑 多人翻滚受伤	http://news.sohu.com/20160529/n451946152.shtml	扬子晚报	2016年05月29日	近日，武汉武昌广埠屯地铁出口手扶电梯上，乘客忽然尖叫着向下跑，工作人员紧急按停，不少乘客翻滚落下受伤。原来，一男子携带超长货物卡住电梯出口，致乘客无法通行。该男子已离开，警方正在调查。提醒：携带大件物品乘坐地铁，请乘无障碍电梯。
女童掉进百盛商场扶梯被割伤	http://news.163.com/16/0522/01/BNKRS7A300014AED.html	京华时报(北京)	2016年05月22日	上午10点左右，当时商场刚刚开门，扶梯并未运行。商场委托的扶梯维保公司工作人员在未向商场报备且未设置围栏的情况下，私自打开扶梯进行维护，导致路过的女童意外跌落摔伤。
上海一地铁站早高峰险发踩踏，只因乘客将哑铃放在电梯踏板上	https://www.thepaper.cn/newsDetail_forward_1465354		2016年05月5日	上海地铁方面了解到，5日早上，地铁世纪大道站，一名女乘客将携带的两个哑铃放在了正在由下向上运行的自动扶梯梯板上。在自动扶梯到达顶部时“哑铃阿姨”才开始弯身提起，造成自动扶梯口通道突发拥堵。“哑铃阿姨”被后面的乘客挤倒在自动扶梯口，而这时扶梯仍然在源源不断地往上输送乘客，后面不知扶梯口有人被挤倒在地，险情一触即发。	6月22日晚,在澄迈金江百家汇超市内,一名3岁的男童在处玩耍时,其右手意外卡在电梯扶手底部。接警后,澄迈消防官兵赶到现场,经过破拆电梯,男童才得以脱困...
自动扶梯“吃”掉3岁男童半截手指 断指未找到	http://news.eastday.com/s/20160426/u1ai9325118.html	东方网	2016年04月26日	事情发生在24日下午，地点在义乌市江东街道青口大润发百货超市二楼楼梯口。受伤的小男孩姓方，江西人，事发时，小方和奶奶、姑姑在超市买东西。结账后，姑姑抱着小方先下二楼，在电梯口等奶奶下来。姑姑抱着小方乘扶梯从三楼下来二楼，在边上等奶奶；电梯上没人，姑姑抱着小方逆行上了扶梯，往上跑了几步后转而又下来，继续在边上等待； 本来抱着孩子的姑姑一松手，小方一个人就逆向上了扶梯，没站稳摔倒了，右手夹进了扶梯； 一旁的姑姑赶紧上前，很快将小方，从扶梯上抱了下来。这时，小方的右手无名指已血肉模糊，被夹断的手指卷入了扶梯缝隙中；	图片说明:上多人先后摔倒,电梯初步检查未故障。新民晚报新民网 图 图片说明:商家称,每到雨天,电梯...
环球中心乐天百货电梯"咬人" 3岁幼童手掌被夹伤	http://news.chengdu.cn/2016/0427/1782713.shtml	成都全搜索新闻网	2016年04月24日	4月24号下午6点左右，她带着3岁大的孩子在环球中心吃完饭准备回家，经乐天百货手扶梯下楼的时候，孩子坐在电梯上，左手不慎被绞入扶梯，扶梯运行约3米后才将手掌取出。	初步查明,故障原因为主机输出轴与链轮连接处的卷销疲劳失效,造成“倒...“运气还蛮好的,接下去几天疼痛也没加重,医生说骨头没伤到,再养一下皮外伤...
2名八旬老人摔倒2名青年搀扶 老人希望当面致谢	http://fj.people.com.cn/n2/2016/0906/c234960-28953435.html		2016年04月3日	刘依伯告诉记者，他和老伴江依姆都是八旬老人。3日12时，在五四路王府井百货底层，他们一起搭乘自动扶梯。刘依伯刚踏上第一层踏板，江依姆突然把手抽离想要自行乘梯，却因为重心不稳摔倒在扶梯口。“我赶忙走过去扶她，谁知自己也摔倒了。”刘依伯说，他的上身倒在老伴身上，左臂和膝盖在扶梯上不断摩擦，鲜血直流，“电梯一直往上走，我们根本起不来，周围没有店员和顾客，我只能大叫求助。此时，两位青年听到呼救声跑到现场，将两名老人从电梯上扶起来，并送往一层的服务台进行了简易包扎。因为伤情较重，随后刘依伯到省立医院急诊科缝了10多针。
多人在虹口龙之梦乘坐自动扶梯受伤 伤者称太滑	http://sh.eastday.com/m/20160308/u1ai9247665.html	东方网	2016年03月08日	3月8日消息：今天上午，虹口龙之梦地面一层至地下一层的一部自动扶梯上连发人员摔倒，新民晚报新民网获悉，有四人因此就医问诊。新民晚报新民网记者在现场看到，连续发生人员摔倒的是虹口龙之梦商场一侧、通向家乐福超市方向的自动扶梯，长约几十米，扶梯一头紧挨着商场大门。回看监控画面可以看到：第一人摔跤事发早上8时40分左右，此后又连续发生两起。其中，共有三名女性摔跤，另有一名老伯也被摔倒的老伴碰到，感觉不适就医。
扶梯“倒溜” 致5伤:超负荷致扶梯疲劳失效	http://news.eastday.com/s/20160225/u1ai9231406.html	东方网	2016年02月18日	宁波市，早高峰时间，地铁1号线出口、日新街地下通道的自动扶梯突然“抽风”，由上行变为下行。十多个市民挨个倒的倒，晃的晃，5位女士受伤。目前已初步查明，故障原因为主机输出轴与链轮连接处的卷销疲劳失效，造成自动扶梯“倒溜”。海曙区市场监管局特种设备安全监察科的卢科长跟记者解释：“这意味着主机输出轴与链轮的机械传动脱离，从而导致扶梯在上行时没有了动力，加上人的重力作用，所以就出现了下行情况，市民朋友才会顺势倒溜。”	[看东方]上海:早高峰4号线连发故障 乘客强翻限流栏致2人伤 发布时间:2015年09月02日 14:46 | 进入复兴论坛 | 来源:央视网 | ...
云南3岁女童无家属看护趴电梯扶手 从4楼坠亡	http://news.163.com/16/0113/10/BD72MRJ400014AEE.html		42379	希梅和两名女孩在自动扶梯口玩耍。事发前，希梅开始攀爬扶梯口的扶手。监控画面中，希梅上身趴在扶梯口的扶手上，双脚悬空。扶手往上方移动时，希梅也随之上移。就在扶手移动时，原本趴在扶手上的娇小身体侧翻到了扶梯外侧。希梅或许是意识到了危险，双手紧抓住扶梯。但当扶梯往上运行了近一半距离后，希梅的手慢慢往下滑，随后便坠落了。希梅从4楼的扶梯上坠落。希梅在送医途中不幸离世。
商场自动扶梯事故再现！吉安女童手指被夹断	http://www.soupu.com/news/659824		2016年01月9日	女童自己走到商场内二楼与三楼之间的自动扶梯最下端处，而后女童倒下，手指卡入自动扶梯卡槽内，后被夹断。1月9日14时40分许，江西吉安新世界广场莱斯百货商场二楼处，一名两岁女童手指被自动扶梯夹断，女童已被家属送往井冈山大学附属医院。
安全保障义务责任主体范围的认定	https://www.chinacourt.org/article/detail/2017/06/id/2898054.shtml		2015年12年4日	上午9时30分左右，李某到达霍邱县政务中心，随后乘坐自动扶梯到二楼办事。自动扶梯到达二楼后，李某在离开自动扶梯时，因转弯导致自己身体失去平衡而摔到，造成左股骨颈骨折、左股骨头坏死。经司法鉴定,李某构成八级伤残。
女子去超市买鸡蛋 突然在自动扶梯上摔成骨折 我	http://www.xinhuanet.com/local/2015-11/30/c_128484281.htm	中国新闻网	2015年11月30日	物美超市是在地下一楼的。她坐自动扶梯下去，大概三分之一左右，突然听到电梯“咯噔”一下，就失控般重重摔在了地上。倒地后，她就感到腰部跟腿部剧烈疼痛，根本就站不起来：“我摔倒后，还有两个小姑娘也摔倒了，不过可能摔得比较轻后来就走掉了。”
上海一老人手扶电梯上摔倒 商场：电梯无故障	http://news.sohu.com/20151123/n427763473.shtml		42331	龙阳广场负责人向澎湃新闻记者播放了相关监控视频，视频显示，一位抱小孩的女士最先上了该扶手电梯，76岁的当事人谢某准备上电梯前，脚步缓慢，上了电梯不到几秒钟，当事人突然向一侧倾倒。由于电梯仍在运行，当事人谢某摔下一级台阶，头部碰到了电梯边缘，当事人谢某从上电梯到摔倒的过程中，电梯没有发生明显停顿。11月23日
小学秋游发生踩踏16人受伤 又是自动扶梯惹的祸？	http://www.cssn.cn/zx/shwx/shhnew/201511/t20151110_2572115.shtml	新京报	42318	11月9日，南京浦口区弘阳广场欢乐世界三楼游乐场，据当地媒体报道，事发时学生们从二楼上三楼，排成两队，但三楼进入游乐场的双开玻璃门只开了一条缝，仅容一人进入。在三楼连接自动扶梯有三平方米大的平台，学生越来越多，挤倒一片，16名学生踩踏受伤。
两老人乘手扶电梯摔倒 地铁乘客及时拍停电梯	http://sn.people.com.cn/n/2015/1104/c340887-27013094.html		42312	在2号线积玉桥地铁站，彭老先生说，老伴当时先上自动扶梯，手里拎着布包，他在后面，手里拎着两袋鸡蛋，老伴上去时没站稳，他换手去扶，不料一起摔倒了。问及是否受伤时，彭老先生笑着说：“没事没事。”他手里拎的两袋鸡蛋也基本是完好的。
澳门两名长者使用扶手电梯过马路时摔倒受伤	http://news.163.com/15/1010/16/B5J0JOMN00014JB6_mobile.html		42287	电 据《澳门日报》报道，澳门两名长者9日使用扶手电梯过马路时，疑其中一人跌倒，“骨牌效应”下推跌后面长者，途人见状立即按停电梯，报警求助。两长者均四肢擦伤流血，由救护车送院治理	8月30日10点08分,微博网友发布微博称,上海地铁人民广场站1号出口电梯伤到一...而孩子没有明显的伤势,陈先生认为系的原因造成受伤,拒绝承担送医的急救...
男童被扶梯卡住身亡 儿童乘坐扶梯10不要	https://news.99.com.cn/rdjj/585814.htm		42285	一名女乘客带领两名小孩(一名4岁男孩、一名3岁女孩)，进入重庆轨道交通3号线红旗河沟车站。到达车站站厅后，女乘客因故留下两名小孩独自在站厅。两名小孩在无监护人看管的情况下，自行来到站厅电扶梯处，随后小男孩背靠电扶梯扶手带玩耍。小男孩摔倒，由于此时电扶梯为正常运行，小男孩顺着扶手带卷入扶手带与地面夹角处，胸腹部被卡在扶手带与地面之间。11:00:55，车站值班站长与员工立即赶到现场紧急停梯，并迅即开展救援，将其救出并送往就近的医院，经抢救无效后死亡。
沈阳富源商厦扶梯塌陷 女子侥幸“死里逃生”	http://www.soupu.com/news/642695		42260	13日下午2点30分左右，辽宁省沈阳下属的新民市中兴东路富源商厦电梯发生塌陷事故。扶梯上有一位20多岁的女子，她快要下到底端的时候，电梯上面的一块板先弹起来又掉下去了。同时，女子感到电梯有异响和抖动，见状，快步跑下电梯，真的很惊险！事发后，该商厦的工作人员紧急停止了电梯。
[看东方]上海:早高峰4号线连发故障 乘客强翻自动扶梯限流栏致2人伤	http://news.cntv.cn/2015/09/02/VIDE1441176244281104.shtml	中国网络电视台	2015年09月02日	上海地铁3、4号线曹杨路站2名乘客在乘坐往江杨北路方向的上行自动扶梯时，因其他乘客翻越扶梯被带倒受伤，车站工作人员立即按停自动扶梯同时拨打120送医。经了解，2名乘客受皮外伤，暂无大碍。
乘客指因上海地铁站自动扶梯停顿受伤,地铁方称系自己没站稳(组图)	http://news.163.com/15/0830/13/B29653E400014AED.html	网易	2015年08月30日	8月30日上午10时10分，人民广场站1号口一部上行自动扶梯上，一位老年女性手搀小孩乘梯，由于两人站立不稳（老人上梯后拉拽小孩，且倚靠在左侧挡板），造成自身重心不稳，拉着孩子一起摔倒，身旁家属前去搀拉，被一起拉倒，一名女乘客见状立即按停电梯。老人在车站工作人员的陪同下被送至长征医院就医。	昨天下午2点18分左右,虹口足球场站3号线与8号线换乘通道上的一部上行中的突发故障,梯级突然翘起。...
中山公园地铁站又现乘客扶梯受伤	http://news.163.com/15/0824/09/B1PA78AJ00014AED_mobile.html	网易新闻	42240	中山公园站自动扶梯发生夹人事件。 但早报记者随后从上海地铁运营方了解到，昨天17时许，确实有一位男乘客在中山公园站自动扶梯上 受伤，但受伤原因是其自身腿脚不便而摔倒，被自己携带的玻璃瓶碎裂后划伤，	原标题: 沈阳女顾客乘时跌倒 面部受伤大量出血 东方网8月17日消息:8月16日下午,有读者通过微博@沈阳晚报,反映苏家屯区的华苑商场发生一起电梯事故,有人员受伤...
上海地铁一自动扶梯梯级突然翘起 没有乘客受伤	http://news.sohu.com/20150819/n419199107.shtml	搜狐新闻	2015年08月19日	昨天下午2点18分左右，虹口足球场站3号线与8号线换乘通道上的一部上行中的自动扶梯突发故障，梯级突然翘起。所幸自动扶梯启动了自动保护装置停运，没有乘客受伤。事发后，地铁运营方立刻调整了另外两部自动扶梯运行方向，确保双向换乘通行，并通知电梯厂方立刻检修。
沈阳女顾客商场乘自动扶梯时跌倒 面部受伤大量出血	http://news.eastday.com/s/20150817/u1a8842941.html	东方网	2015年08月17日	位顾客在商场内乘坐了一部自下而上的扶梯，由于顾客一直低头玩手机，所以在扶梯即将到达顶部时，顾客一脚踩空了。”据该客服人员讲述，这名女性顾客不慎踩空后，面部撞到了扶梯上，并出了大量血。“然后她就坐在扶梯上了，工作人员看到之后马上将扶梯关闭了。	继湖北荆州后,上海也发生了一起电梯“吃人”事件。8月1日深夜,一名保洁员在中山公园龙之梦对B2至B1上行保洁电梯时发生意外,小腿被夹已截肢。对此,商场...
电梯“吃人”事件频发,如何让顾客及工作人员远离夺命阶梯?	https://yuer.pcbaby.com.cn/241/2412865.html	太平洋亲子网	2015年08月04日	8月1日深夜，一名保洁员在中山公园龙之梦对B2至B1上行自动扶梯保洁电梯时发生意外，小腿被夹已截肢。对此，商场方面声明：被扶梯夹伤的保洁员违规操作。在自动扶梯仍在运行时，该人员双脚站立在清洁用具上，清洁用具受力后毛边夹入了梯阶缝隙中，造成梳齿板爆裂，导致左脚被梯阶夹住。	核心提示7月26日上午,湖北荆州安良百货商场,一名31岁女子被卷入手扶电梯身亡;7月27日上午,广西梧州一广场又发生扶梯伤人事件,一名1岁幼童手臂被卡住,伤势...
合肥三孝口手扶电梯又有老人摔伤 八旬老太头部缝三针	http://www.ahwang.cn/hefei/20151111/1472619.shtml		42219	合肥市三孝口附近公交站手扶电梯伤人。记者现场核实得知，当时两位老人没站稳向后仰倒，热心小伙及时上前搀扶，不料自己摔倒，背部及腰部划伤严重。
福州有37部“吞人电梯”同款扶梯 曾夹伤男童	http://fj.people.com.cn/n/2015/0729/c234960-25767262.html	人民网	2015年07月29日	7月27日上午，广西梧州一广场又发生扶梯伤人事件，一名1岁幼童手臂被自动扶梯卡住，伤势严重；
自动扶梯事故不断！朝阳区一购物广场男童脚被“咬”	http://www.soupu.com/news/636683		2015年07月27日	朝阳区一购物广场内，一名男孩不慎将脚卡在了自动扶梯缝隙内无法动弹，随后消防人员和商场物业维修人员到达现场。13时10分左右，孩子被救出送往医院。据现场目击者韩小姐介绍，孩子伤情并不严重，但鞋夹坏了。
荆州市“7·26”安良百货手扶电梯事故始末及释疑	http://www.hubei.gov.cn/zwgk/yjgl/201507/t20150728_695968.shtml		42211	荆州市安良百货一台6-7楼自动扶梯；事发时，31岁的向柳娟带儿子乘坐自动扶梯从6楼上升至7楼电梯驱动站时，脚踏上紧靠前缘板的电梯盖板，盖板踏翻，向柳娟掉进梯级与防护板之间，被卷入运动的梯级中死亡。事故发生原因为前沿板与向柳娟所踩踏的盖板之间连接松动，导致其“踏空”盖板并被卷入梯级致死。
看好孩子!澄迈3岁男童玩耍被自动扶梯“咬”到手	http://www.hinews.cn/news/system/2016/06/24/030489126.shtml	南海网	42196	晚，一名3岁左右的女童在海口海甸三东路一电器商场二楼自动扶梯处玩耍时，右手被扶梯活动带卷进底部。事发后，海口消防官兵赶到现场实施救援，经过一番破拆，女童右手得以成功取出。
看好孩子!澄迈3岁男童玩耍被自动扶梯“咬”到手	http://www.hinews.cn/news/system/2016/06/24/030489126.shtml	南海网	42191	18时许，儋州那大镇一名小男孩独自在超市自动扶梯处玩耍时，导致右手意外被夹住。18时30分，超市有关人员协助消防官兵成功把小孩的手拿出。
法宝超市扶梯突停摔伤老人	http://news.ifeng.com/a/20160805/49720761_0.shtml		42181	6月26日晚，她和邻居前往统杰法宝（北京）超市有限公司朝阳路店（以下简称法宝超市）购物。两人离开超市时从地下一层乘自动扶梯上行，因当晚下雨，扶梯站立区域湿滑。李女士乘扶梯时，扶梯突然停运，导致其被购物车砸倒。次日，李女士前往医院诊治，经诊断左肩部锁骨骨折。
			42125	在广东省东莞市一商场，兄弟两人追逐嬉戏，哥哥很快下了扶梯，弟弟不敢踏上扶梯台阶，爬上扶梯后从2楼跌落。
看好孩子!澄迈4岁男童玩耍被自动扶梯“咬”到手	http://www.hinews.cn/news/system/2016/06/24/030489127.shtml	南海网	42139	深圳罗湖区一广场，一4岁女童在下行电梯快到负一楼时忽然跌倒，不幸手被卷入扶梯阶梯处，被绞断4根手指。
秦皇岛一超市自动扶梯“咬”伤男童手 伤口缝十多针	http://qhd.hebnews.cn/2015-05/04/content_4745507.htm	河北新闻网	2015年05月04日	5月3日中午，在秦皇岛广缘超市奥体店，8岁男童小虎（化名）好奇地走上了西侧下行扶梯，没想到发生了危险的一幕……当时，小虎的一只手被卡在电梯的齿槽动弹不得，吓坏了在一旁的李女士	李女士赶忙一只手搂着孩子,另一只手托着孩子被卡的手,生怕再被碾进去。围观的好心人帮忙报警。 很快,120救护车、消防和警察赶来解困。据现场一名目击者称,消防...
看好孩子!澄迈3岁男童玩耍被自动扶梯“咬”到手	http://www.hinews.cn/news/system/2016/06/24/030489126.shtml	南海网	42113	下午，8岁女孩小周和小伙伴一起来到南亚广场一楼玩耍，没想到却在自动扶梯处不慎摔落至负一楼，造成左股骨干开放性骨折和下颌部挫裂伤。
母子乘地铁不慎从自动扶梯滚下摔伤	http://news.yntv.cn/content/18/201504/08/18_1073843.shtml	云视网	2015年04月08日	杞女士带着6岁大的儿子从东风广场搭乘地铁，前往呈贡驼峰街站。下了地铁后，她顺着地铁B出口离开。自下而上的自动扶梯正将母子二人带上地面，眼看着快到出口，站在前面的儿子却嘟着小嘴说：“我太冷了。”心疼儿子的杞女士本想给儿子拉扯下衣领，抱抱儿子。没想到刚刚抱住孩子的她却没站稳，和儿子一起从离地10多米高的自动扶梯滚下去。“穿着高跟鞋，好像碰在哪了，又没站稳就摔下去了。摔下去的时候，我一直把孩子抱在怀里，生怕孩子摔倒受伤。”事发后，杞女士被120送往了呈贡区人民医院，杞女士的手、脚等处有不同程度的皮外擦伤，而她儿子的头也被擦破。	摘要:刚从地铁出来,6岁儿子嘟囔着说冷。心疼儿子的她,本想抱抱孩子。然而在向上走的上,没站好的她,却和儿子一起从扶梯摔滚下去。 母亲膝盖上也有伤,...
女童5根手指被扶梯夹断 商场：电梯无问题不赔偿	http://finance.ifeng.com/a/20160801/14665841_0.shtml		42082	今年3月19日，北京市顺义区欧陆时尚购物中心，一岁大的女童小缪的手指不慎卷入下行扶梯与四楼迎宾踏板缝隙被夹断。事发时监控录像显示，上午10时25分，小缪的祖父母带着她在欧陆广场乘坐五层至四层的下行电梯到达四层，在离开扶梯几米后，小缪转身跑回到下行扶梯逆行往上走，由于年龄太小，小缪走起来踉踉跄跄，突然一不小心摔倒在扶梯上。离得最近的爷爷赶紧过来，要把孩子抱起来，但是悲剧已经发生了。险情发生后，电梯自动停止了运行。商场物业工作人员在事发后立即赶到了事故现场，随安排开启盖板寻找断指。盖板开启3分钟左右找到第一根断指，十几分钟后，又找到4根断指。随后小缪被送去医院进行接连手术。经诊断，确定小南左手三根手指，右手两根手指被夹断。女童经过十多个小时的手术，5根断指已全部接上。
跟爸妈看电影 自动扶梯夹断2岁幼童手指	http://society.people.com.cn/n/2015/0203/c136657-26500264.html	人民网	2015年02月03日	1月31日，2岁3个月的罗俊强在娄底一商场的电梯旁玩耍，不幸被电梯夹伤，造成中指断裂。	1月31日,2岁3个月的罗俊强在娄底一商场的电梯旁玩耍,不幸被电梯夹伤,造成中指断裂。同一天,女孩妞妞在浏阳市大瑶镇电影院大门附近玩也被夹断手指。...
跟爸妈看电影 自动扶梯夹断3岁幼童手指	http://society.people.com.cn/n/2015/0203/c136657-26500265.html	人民网	2015年02月03日	1月31日晚上，跟爸爸妈妈去看电影，和其他小孩在消防门附近玩，一不留神，走到附近自动扶梯上，等父母亲发现时，妞妞手指已被电梯夹得血肉模糊，这是1月31日发生在浏阳大瑶某商业广场4楼的事情
假期成儿童安全事故高发期 小处莫轻心孩子易受伤(组图)	http://news.163.com/15/0127/09/AGV5P2KD00014AED.html	网易	2015年01月27日	扶梯惹祸,无独有偶。据了解,此前在市中心一家超市,也有一名两岁女童被夹伤臀部,划了多条较深的..	扶梯惹祸,无独有偶。据了解,此前在市中心一家超市,也有一名两岁女童被夹伤臀部,划了多条较深的...
男孩"坐"自动扶梯被"咬"手 地铁方面提醒家长看护到位	http://sh.eastday.com/m/20150108/u1ai8527469.html	东方网	2015年01月08日	在一台下行的自动扶梯上，两名年纪相仿的男童并排坐在阶梯上频繁交谈，并未留意到自动扶梯即将行至底部。几秒钟之后，当扶梯已达底部、台阶已经铺平时，两个孩子才反应过来，但由于仓促之间重心不稳，两个孩子无法及时站起身来，尤其是左侧的儿童更是因衣服被夹在扶梯“老虎口”内，多次尝试均未及时脱身。致手部受伤，被送至医院治疗。	早些时候,一名女童被浙江苍南一家超市夹伤,右手中指不得不截肢。而去年7月,在上海七浦路上的某...
停用自动扶梯突启动,两女子摔伤	http://news.163.com/14/1226/01/AEBT7EO400014Q4P.html	网易	2014年12月26日	前天晚上5点15分许,位于淮海中路重庆南路人行天桥东北角的一处停用的突然加速,十余名乘客猝不及防摔倒在地,其中2名五旬女士受伤。目前,该路口5部电梯都...	前天晚上5点15分许,位于淮海中路重庆南路人行天桥东北角的一处停用的突然加速,十余名乘客猝不及防摔倒在地,其中2名五旬女士受伤。目前,该路口5部电梯都...
手扶电梯骤停女顾客摔倒致残 商场承担全部责任	http://fj.qq.com/a/20160413/048035.htm		41971	邓女士到厦门润瑞商业有限公司（以下简称“润瑞公司”）经营的大润发商场购物时，因商场工作人员操作不当，导致她所乘坐的正在运行的手扶电梯骤停。邓女士毫无防备，当场摔倒受伤。事发后，邓女士先后到厦门多家医院治疗，经诊断为右手桡骨骨折伴尺骨茎突骨折。
杭州一男孩自动扶梯夹伤脚趾 血流满地(图)	http://news.163.com/14/1115/18/AB44KEQM00014SEH.html	网易	2014年11月15日	一名女子带着6、7岁大的男孩从印象城的1楼乘坐自动扶梯去到地下一楼。期间，男孩突然发出惨叫，女子才发现是孩子的脚被夹进电梯，血流了一地。 事发后，男孩因为脚伤动不了，一名热心大叔帮忙抱起孩子，陪着女子将人送往附近的西溪医院。	【摘要】据目击者称,中午11点左右,一名女子带着6、7岁大的男孩从印象城的1楼乘坐去到地下一楼。期间,男孩突然发出惨叫,女子才发现是孩子的脚被夹进电梯...
扶梯卡住购物车顾客受伤 家乐福承担一定责任	http://www.qdxin.cn/xin/2017/116259.html		41900	2014年9月18日，范某某与爱人一起在家乐福购物，随后各自推着购物车乘坐扶梯前往顶楼停车场。当行至在扶梯顶部时，范某某因所推的购物车轮子被电梯锯齿卡住而摔倒受伤。受伤后，其被送至医院治疗
老太乘扶梯摔伤索赔10万 法院判地铁全责赔6.8万	http://liaoning.nen.com.cn/system/2016/06/06/019153443.shtml		41887	梁老太在沈阳站地铁站乘坐电动扶梯时摔倒。梁老太称，因为扶梯出现故障，她才摔了下去。地铁公司出具事件经过记录表载明：梁老太外出探亲返回途中乘车出站时，在A口扶梯因乘客多拥挤时摔倒，当时头部着地。事发第二天，梁老太被诊断为T6椎体压缩性骨折，住院治疗39天。
地铁无障碍电梯难寻 搭乘自动扶梯摔伤案例再次发生	http://news.163.com/14/0828/11/A4O0FNV500014AEE.html	网易	2014年08月28日	8月26日下午，两位老人自称因在6号线浦电路站被工作人员告知“没有无障碍电梯”而被迫乘自动扶梯时滚落受伤。	东方网8月28日消息:据《东方早报》报道,8月26日下午,两位老人自称因在6号线浦电路站被工作人员告知“没有无障碍电梯”而被迫乘时滚落受伤。 虽然站长...
广州火车东站发生电梯惊魂事件:手扶电梯加速致11伤	http://society.people.com.cn/n/2014/0826/c1008-25543571.html	人民网	2014年08月26日	广州火车东站发生电梯惊魂事件，通往6号站台的手扶电梯突然加速，导致11名旅客受伤，在广东药学院附属第一医院医治，目前伤者情况稳定。有乘客到达电梯底部出口踏出扶梯时未立刻走开，导致后面多名旅客拥堵、摔倒在出口处。扶梯出口处车站工作人员发现后立即疏导旅客，并试图按下急停开关，但由于倒下的旅客身体阻挡未能停梯。	受伤11岁女孩头发被卷入,耳朵被严重拉伤,需手术旅客背部被电梯刮伤站台电梯失灵跌伤10余乘客时间:今天凌晨...
杭州龙翔服饰城自动扶梯起火 浓烟较大无人员伤亡	http://news.163.com/14/0815/19/A3NCP20C00014SEH.html	网易	2014年08月15日	位于杭州闹市中心延安路龙翔服饰城自动扶梯突然起火，浓烟较大但明火较小。浙江在线记者了解到，起火的是自动扶梯的发动机，目前发动机附近的少许明火已被扑灭，浓烟渐散，并无人员伤。	【摘要】 今天傍晚18时30分左右,位于杭州闹市中心延安路龙翔服饰城突然起火,浓烟较大但明火较小,并无人员伤。 起火后的龙翔桥服饰城出口 浙江在线杭州8...
七浦路一自动扶梯夹断3岁女童左手 涉事扶梯曾多次伤人[2014-08-08]	http://news.163.com/14/0808/04/A33N4BJG00014SEH.html	网易	2014年08月08日	7月31日下午，七浦路上的新兴旺国际服饰城内，3号自动扶梯向下运行时，3岁半女童雯雯(化名)的左手被卡在扶梯梯级与侧壁间的缝隙里，硬生生被夹断。昨天，记者从上海市第六人民医院获悉，雯雯的断肢目前已被接上，但能否成活，仍待观察。	7月31日下午,七浦路上的新兴旺国际服饰城内,3号向下运行时,3岁半...此外,服饰城内还有多人反映,涉事扶梯曾多次发生过夹伤人的事件。 [提醒] ...
地铁扶梯“咬”伤2岁男童 半月发生电梯故障14起	http://hn.rednet.cn/c/2014/07/02/3392056.htm	红网	2014年07月02日	6月29日晚8点，2岁男童诚诚乘坐地铁扶手电梯时，不小心把手指的指动脉割断了。乘坐一号口的下行电梯。事发时，诚诚坐在电梯的裙板上，奶奶牵着他的左手，他的右手撑在了裙板上。两人乘电梯行至中段时，诚诚突然哭喊起来。	“2岁男童乘被划断手指动脉神经”。又见自动...“由于孩子并非在电梯折合部分受的伤,具体怎么伤到...
婴儿车卡住自动扶梯致10人受伤	http://news.hexun.com/2014-06-19/165845122.html	和讯	2014年06月19日	记者了解到,事发18日上午10点左右,有一辆婴儿车在通过地铁2号线换1号线短通道上行电梯时,轮子卡在中,但扶梯仍在运行,导致扶梯上的部分乘客摔倒。随后保洁员紧急按停了电梯。10名乘客受伤送医，	记者了解到,事发18日上午10点左右,有一辆婴儿车在通过地铁2号线换1号线短通道上行电梯时,轮子卡在中,但扶梯仍在运行,导致扶梯上的部分乘客摔倒。 ...
			41773	湖北宜昌一超市，一部手扶电梯断裂，一位老婆婆坠亡。
奥的斯自动扶梯逆行伤13人 一名重伤乘客转院治疗	http://finance.people.com.cn/n/2014/0403/c70846-24811456.html	人民网财经频道	2014年04月03日	上海轨道交通7号线、2号线静安寺站换乘大厅的一部自动扶梯骤停后逆行，电梯上数十人滚落，发生踩踏。事故造成13人不同程度受伤，其中1名女子伤势严重。直接原因为自动扶梯驱动链条断裂	据《劳动报》报道,昨天早高峰期间,上海地铁静安寺站7号线换2号线的换乘通道内的突然逆行,事故导致13名乘客受伤,其中12名皮外轻伤,1名受伤较重的年轻女...
			41730	湖北省武汉市一家医院6楼，6岁的旭旭翻越扶梯护栏玩，不小心从护栏和扶梯之间的空隙跌落，头部缝了数针。
			41730	广东省深圳市南山区一家商场内，一名8岁男孩从4楼扶梯跌落到一楼。据当时商场视频记录，这名男孩一脚踩在踏板上，另一只脚和身子几乎趴到扶手上，后来因身体失衡坠落。
男子醉酒后乘坐地铁 不慎从自动扶梯处摔落受伤	http://www.chinanews.com/sh/2014/03-27/5998332.shtml	中国新闻网	2014年03月27日	自己晚上酒喝多了，下自动扶梯的时候没有站稳，一个趔趄，就摔倒了。从扶梯上滚了下来，人瞬间就摔到了地面上。	前晚,南京一名男子醉酒后乘坐地铁,不慎从处摔落。接到报警后,地铁公安...·江苏无锡一卡车为避让电动车路口侧翻 致1死2伤 ·湖北省自然资源厅党组成员...
重庆:自动扶梯伤害儿童事故层出不穷	http://tv.people.com.cn/n/2014/0218/c39805-24388016.html	人民网	2014年02月18日	傍晚5点左右，在苏州工业园区斜塘联丰广场，一名3岁小男孩在自动扶梯上玩耍时，衣服被电梯底部卡住，继而致其发生窒息。孩子的父亲赶到后，向周围店家借来剪刀将孩子衣物全部剪开，但孩子还是没能救过来，送医院抢救无效身亡。	重庆:儿童事故层出不穷相关视频 精彩推荐 上一页 下一页 分享到: 分享到微信 上传视频,来人民播客 视频介绍 来源:中国网络电视台 发布时间:2014...
又见电梯断指 别让孩子坐电梯台阶	https://hn.rednet.cn/c/2014/01/07/3244515.htm		41640	湘府路的新一佳超市内，当日下午3点多，当时孩子乘坐扶手电梯摔倒，右手小指末节断了，随后被紧急送往医院。
4岁女童乘扶手电梯不慎摔倒 被轧断手指	http://www.chinanews.com/sh/2013/12-31/5683783.shtml		41631	23日下午3时多，当时她带着佳佳从湘府路上的新一佳超市购物后乘扶手电梯出来。“开始佳佳扶着电梯走时摔倒在电梯上，我叫她起来。后来要下电梯时小孩没有站稳，又摔倒在电梯上。”陈女士说，佳佳哭了，她当时还没想到佳佳的手指断了，后来看到手不断在流血，她才发现佳佳的右手小指末节断了。陈女士立即带着孩子赶往医院。
四岁男孩被夹手扶电梯缝隙 手指被“咬断”	http://www.chinanews.com/sh/2013/11-27/5554716.shtml		41601	11月23日，在南宁市中华路一大型商场，一名约4岁的小男孩躺卧在电扶梯出口处，男孩手指、屁股和裤子一起被夹在手扶电梯缝隙中，消防官兵试着轻抬男孩，但孩子和其母亲已哭成一团。消防官兵决定立刻破拆电梯将孩子救出，却发现孩子已被电梯“咬断”两跟手指。消防官兵称，正是因为其家长未能较好看管，导致孩子手指被卷入电梯。
三位老人自动扶梯上先后跌倒(组图)	http://news.163.com/13/0927/01/99O9795J00014Q4P_mobile.html	网易	2013年09月27日	刚爬上电梯，往上升了三四节台阶，两个老太太就倒了下来。我本来想扶一把的，但是力气不够，3个人一起倒在了电梯口。”团员季大姐说。赶来的工作人员随即暂停了电梯的运行，但此时高大伯转身准备下来救助老伴，“我爸爸还没迈开脚，电梯突然停了，因为惯性他就滚了下去，我连拉都没来得及拉，好在后面台阶上还有一个女乘客挡了下停住了，不然真滚到底下，我都不敢想我爸会伤成什么样。”	不然真滚到底下,我都不敢想我爸会伤成什么样。...记者在东站发现,几乎所有乘客上时都带着或多...
孩子脚卡自动扶梯未获赔 妈妈怒朝商场底楼扔花盆	http://www.dzwww.com/xinwen/shehuixinwen/201309/t20130922_8910339.htm	大众网	2013年09月22日	昨天下午1时50分,闵行区仲盛广场内发生惊险一幕。一名母亲因孩子脚一度被卡在夹缝中,与商场商谈赔偿问题无果,	昨天下午1时50分,闵行区仲盛广场内发生惊险一幕。一名母亲因孩子脚一度被卡在夹缝中,与商场商谈赔偿问题无果,盛怒之下将数只花盆从商场2楼砸向1楼中庭...
镇江男童自动扶梯摔倒被夹住手臂(图)	http://news.163.com/13/0916/04/98S98LJ200014AED.html		41532	王君夫妇携2岁半的儿子小军在镇江某商业广场游玩、购物，在王君夫妇大包小包满载而归时，意外发生了——小军在自动扶梯离地面还有4级台阶时，脱离母亲王君的搀扶，自己向下走。扶梯台阶高度高于一般的楼梯，不到1米高的小军跨下去的时候根本站不稳，一下就滚了下去。王君见状，下意识的想拉住小军，但没有拉住，她急忙按下了扶梯的紧急停止按钮，可为时已晚，小军的一只手臂被卡在扶梯的空隙中。
自动扶梯缺陷夹伤3岁幼童左手 商场赔偿万余元-中新网	http://www.chinanews.com/sh/2013/09-06/5256120.shtml	中国新闻网	2013年09月06日	一名3岁幼童跟着母亲在商场购物时,左手在上被夹在扶梯与墙壁之间受伤。经查，梯级与围裙板之间的缝隙过大，不符合该标准规定，导致原告左手嵌入并受伤	一名3岁幼童跟着母亲在商场购物时,左手在上被夹在扶梯与墙壁之间受伤。
男童卡入超市自动扶梯受伤	http://news.163.com/13/0822/01/96RJG1NQ00014AED.html	网易	2013年08月22日	一名3岁男童试图逆向冲下往上运行的扶梯时，不慎滑倒在地，随后被卡在传送带的顶端，严重受伤。	本报讯(记者杨京)昨天上午,一名3岁男童在上玩耍时不慎跌倒,被卡入...记者从医院了解到,东东全身出现多处开放性割裂伤,所幸没有伤及要害部位。经过...
上海超市推车冲下扶梯老人被撞身亡	https://new.qq.com/cmsn/20130624/20130624018459		2013年06月22日	两名保洁人员在超市三楼购买了2.5升的雪碧8箱，还有两箱蜂蜜柚子茶后，装载到一辆自己带来的平板手推车上。随后，两人一前一后拉着手推车来到自动扶梯准备下楼。当他们走到扶梯处时，两人瞬间竟无法控制住手推车，巨大的惯性使手推车以非常快的速度下滑。电梯下方有一名66岁的老人正推着超市购物车准备走下扶梯，当她意识到身后情况异常回头望时，飞速下滑的平板手推车将她撞到数米开外的墙角。老人随即被送往医院抢救，终因肝、脾、颅脑重伤，抢救无效死亡。
			41437	中午，李女士带着2岁的女儿在永辉超市双桥店购物。李女士在水果区购物时，女儿趁她没注意自己从婴儿车内出来。水果区到自动扶梯只有十几米的距离，李女士女儿独自逆向走上地面一层至地下一层下行自动扶梯后摔倒，右手手指被自动扶梯与地面衔接处的齿缝夹到，右手无名指当场被折断，血流不止
小孩乱按地铁自动扶梯按钮 扶梯停运乘客摔倒	http://www.chinanews.com/sh/2013/08-15/5165868.shtml		41501	有一次一名男乘客刚上扶梯，就有一个小朋友去按紧急停运按钮，扶梯突然一下就停了下来，那名男乘客没有站稳，一下就摔倒了。幸亏不是很高，只是受了点皮外伤。
青岛某商场自动扶梯卡住3岁男童脚 鲜血直流	http://www.linkshop.com.cn/web/archives/2013/259876.shtml		41485	受伤的孩子跟着家长从4楼乘坐扶梯到3楼，男童身子突然一歪，摔倒在扶梯上，发出了撕心裂肺的哭声。孩子家长立即叫来商场的工作人员帮忙，扶梯很快停下，但是家长和超市的工作人员想了各种方法也没把孩子卡住的右脚从扶梯中拔出。
青岛某商场自动扶梯卡住4岁男童脚 鲜血直流	http://www.linkshop.com.cn/web/archives/2013/259877.shtml		41473	18日晚上，在奥帆中心附近一家商场一名8岁男孩在乘坐电梯时被电梯夹住左脚，最后在119和120救援人员的联合解救下才脱离危险。
青岛某商场自动扶梯卡住5岁男童脚 鲜血直流	http://www.linkshop.com.cn/web/archives/2013/259878.shtml		41474	19日，一名两岁男童在崂山一家商场游玩时，小手不慎被扶梯夹住，119消防队员迅速赶到现场，撬开电梯扶手将男童手取出，万幸的是只造成皮外伤。
四岁男孩凉鞋被商场自动扶梯夹住(组图)	http://baobao.sohu.com/20130526/n377073049.shtml	搜狐网	2013年05月26日	有一个小孩乘坐自动扶梯下楼时，鞋子夹到电梯挡板边缝里了，“孩子没有大碍，已经和家长协商处理好了。”	每年一进入夏季,小孩被商场夹伤脚的事故,就时有发生,出事的小孩大多穿的是凉鞋。光是这个月,包括...
广州:市民地铁自动扶梯上跌伤 称电梯速度过快	http://news.ifeng.com/gundong/detail_2013_05/23/25641416_0.shtml	凤凰网	2013年05月23日	徐妈妈在东晓南地铁站A出口搭乘自动扶梯时摔倒，双腿多处擦伤。我妈妈刚把箱子拖上电梯，拉杆箱就被电梯夹住了，然后我就看见妈妈整个人扑倒在电梯上。”徐小姐回忆，母亲趴在电梯上时脚被上下跳动的电梯磕出一道道伤。“我当时慌了，然后大叫，也没有工作人员来，是一个女乘客看到情况后，按了紧急按钮，电梯才停下来”。	广州地铁手扶梯速度过快致人受伤?昨日上午11时50分许,来广州探亲的河南人徐妈妈在东晓南地铁站A出口搭乘时摔倒,双腿多处擦伤。伤者家属称是电梯速度过快...
扶梯上逆行7岁女童被夹伤5个脚趾(图)	http://news.163.com/13/0522/07/8VFAVNPP00014AED.html	网易	2013年05月22日	7岁女孩跟妈妈在朝天门逛商场，趁妈妈不注意，自己跑上扶梯逆行，导致右脚卷入传送带与踏板间缝隙处，卡伤5个脚趾，目前正在重庆医科大学附属儿童医院治疗。	导致右脚卷入传送带与踏板间缝隙处,卡伤5个脚趾,目前正在重庆医科大学附属儿童...5月19日,朝天门某商场处,7岁女孩小余的右脚卷入传送带与踏板间缝隙处...
超市自动扶梯断裂 老人踩空坠入身亡	http://news.163.com/13/0515/23/8UV0N7V300011229.html	网易	2013年05月15日	宜昌CBD购物中心内一部由二楼上行至三楼的电动扶梯上发生意外：由于该电梯前晚因检修拆除了一块梯板，未及时安装还原，导致一名准备进入沃尔玛超市购物的太婆踩空，坠入电梯内不幸身亡。	荆楚网讯 昨晨7时50分左右,宜昌CBD购物中心内一部由二楼上行至三楼的上发生意外:由于该电梯前晚...
深圳发生扶手电梯踩踏事故	http://news.163.com/13/0418/08/8SNTC9RR00014AED.html		41382	该校1—3年级共有661人到罗湖区东门路的迪可可儿童乐园参加社会实践和拓展活动。活动结束后，学生在老师的陪同下正准备返校。在下楼的手扶电梯上，一名学生发现自己的鞋带松了，于是低下头去系鞋带，但是其所站的电梯位置已经到头，而该学生没有发现，于是停了下来，导致其后面的同学扑倒踩踏在一起。此时，一名陪同的老师看到学生挤压在电梯上，立即按了急停按钮，电梯骤停又导致另一波踩踏。
96岁老兵尝鲜武汉地铁 搭乘自动扶梯摔倒受伤	http://news.cnhubei.com/xw/sh/201304/t2529493.shtml	荆楚网	2013年04月08日	在中山公园站搭乘自动扶梯时，老人站立不稳，突然摔倒，滚下了几级台阶。侯先生和胡女士赶紧上前搀扶救助，也同时摔倒受伤。之后，三人分别被送往协和医院和解放军第161医院救治。	楚天都市报讯 (记者谈海亮 黄士峰 实习生陶嘉琦 刘文轩)昨日下午,96岁的孙茂荣老人尝鲜武汉地铁,在中山公园站搭乘时摔倒受伤。两名陪同的志愿者在救助中...
西安一公园发生小学生踩踏事故致16伤 原因待查-中新网	http://www.chinanews.com/edu/2013/03-29/4688386.shtml	中国新闻网	2013年03月29日	几十名小学生正从海洋馆一楼乘扶梯向二楼移动，人数较多，场面拥挤，快到电梯终点的一名学生摔倒后，旁边电梯上的学生一下子乱了起来。通过视频可以看到，事故发生时，电梯依然在运行当中，工作人员对电梯进行了紧急制动处理，并和学校老师一起将受伤的学生送到西安红十字会医院进行检查。 此次受伤的孩子一共16人，年龄从9岁至12岁，多为皮外伤、软组织擦伤。	西安曲江海洋馆海洋极地公园28日下午发生小学生踩踏事故,造成16人受伤,其中2人伤势较重。
地铁站坐自动扶梯时意外摔倒 老人告了杭港地铁	http://zjnews.zjol.com.cn/system/2013/11/13/019700920.shtml		41321	王奶奶出门，从九堡乘地铁到闸弄口，出站时踏上电动扶梯时出了意外。王奶奶自己的说法是，站在自动扶梯上突然感觉扶梯跳了一下，自己就抓不牢了，一屁股坐倒了。当时旁边没有工作人员在场，也就没人将扶梯紧急制动，后来地铁保洁和保安一起把王奶奶送去了医院。年纪大了，这一摔摔出了轻微脑震荡，头皮血肿，腕关节附近还有些轻微的骨折。
顾客诉万达广场电梯停运致其摔倒 商场表示会道歉	http://finance.sina.com.cn/column/complain/20101213/23419099910.shtml		41255	傍晚，她去五角场万达广场购物，当她准备乘坐自动扶梯时，发现电梯处在停运状态。于是，她随同其他顾客一起从电梯上步行前往地下一层，但意想不到的是，还没等她走上几步，突然脚下一滑，她重重地摔倒在电梯上，等缓过神来，她才自己爬起。
杭港地铁公司发布8条乘坐扶手电梯安全须知	http://zjnews.zjol.com.cn/05zjnews/system/2012/12/20/019031505.shtml		41249	66岁的叶大妈在杭州地铁城站站的站口乘坐自动扶梯时摔倒了，被诊断为重型颅脑损伤，现在仍处于浅昏迷状态。监控视频中显示，当时叶大妈手扶着头，老伴儿搀扶着她，还有几个老年朋友跟着她。
两老妇自动扶梯上摔伤 地铁:老年人最好乘直达电梯	http://news.163.com/12/1018/14/8E3TEUAJ00014AEE_mobile.html	网易	2012年10月18日	两名老年女性乘客在地铁内乘坐自动扶梯出站时不慎摔倒，站务员发现后立即拨打120送医急救。	东方网10月18日消息:据《新闻晚报》报道,昨天上午,两名老年女性乘客在地铁内乘坐出站时不慎摔倒,站务员发现后立即拨打120送医急救。 据地铁运营方介绍,...
			41122	在江苏省靖江市天一国际购物中心，一名5岁男孩在妈妈结账时，从5楼扶梯空隙跌落到负1层，抢救无效死亡。
男孩乘坐自动扶梯夹伤手指 疑把手伸进扶手带内所致	http://sh.eastday.com/m/20120821/u1a6800852.html	东方网	2012年08月21日	孩子的手在徐家汇太平洋百货的扶梯上受了伤。不过，商场的工作人员检查了扶梯，并没有发现有破损的地方，他们猜测，可能是孩子把手指伸进了扶梯的扶手带内侧，才导致受伤	“孩子的手都肿了,他们还说电梯没问题”,一位来自山东的家长向本报反映,孩子的手在徐家汇太平洋百货的上受了伤。他们猜测,可能是孩子把食指伸进了的扶手...
自动扶梯夹孩童事故频发 “洞洞鞋”被指罪魁祸首	http://news.163.com/12/0806/18/888ALCFG00014JB6.html	中国新闻网	41126	我带小宝去欧尚超市，我跟他并排站在自动扶梯上，快下自动扶梯的时候小宝忽然哭了起来，我低头一看，发现他的洞洞鞋被卷进了自动扶梯旁边的缝隙里，幸亏我眼疾手快一把把鞋子给扯了出来，否则就出大事了。
自动扶梯夹孩童事故频发 “洞洞鞋”被指罪魁祸首	http://news.163.com/12/0806/18/888ALCFG00014JB7.html	中国新闻网	41109	7月19晚，浙江宁波某商场内一名5岁小女孩媛媛的洞洞鞋被自动扶梯卡住动弹不得
自动扶梯夹孩童事故频发 “洞洞鞋”被指罪魁祸首	http://news.163.com/12/0806/18/888ALCFG00014JB8.html	中国新闻网	41108	7月18日晚，在宁波一家商场，一名5岁女童的左脚卡进自动扶梯旁的缝隙
“洞洞鞋”或存隐患 超7成儿童电梯夹伤事故与之有关	http://news.163.com/12/0921/23/8BVD3UCV00014AEE.html	网易	2012年07月6日	7月，我省中山小榄镇一名两岁男孩乘坐自动扶梯时，因“洞洞鞋”不慎被卷入扶梯梯级与围裙板之间的缝隙，结果右脚被扶梯夹住，导致右腿被剪切。	但近几年来,国内外发生多起小孩因穿“洞洞鞋”被夹伤脚的新闻,让让不少人对它的安全性深感担忧。今天(21日),记者从省质监局了解到,据不完全统计,...
地铁4号线自动扶梯突发事故 一乘客脚被滚梯卡住	http://bj.bendibao.com/news/201255/79364.shtm	新京报	2012年05月5日	地铁4号线北京南站北口一部自动扶梯突发事故。一名老年男乘客在乘坐此部上行扶梯时，由于自身原因未站稳，向后晃了一下，导致身后两名女乘客摔倒。电梯旁值守的车站工作人员随即按下急停按钮。老年乘客自行离开。两名女乘客表示脚部不舒服，并在车站工作人员的陪同下前往医院，经检查并无问题后，相继离开。
电梯夹伤男童 超市未被判赔	http://news.163.com/12/0806/22/888OOTLI00014AED_mobile.html	网易	2012年3月8日	3月8日傍晚6点左右，小依和母亲到顺义便民街东口物美超市购物。二人乘坐电梯时，小依因速度较快走在前面，与其母相距几个阶梯。小依自己把手伸进电梯与挡板之间的缝隙，导致手被夹伤	王女士带着4岁的儿子小小逛超市时,小小的右脚陷入的缝隙内被夹伤。王女士以小小的名义将超市告上法院。西城法院判决认定超市未尽到安全保障义务,应向小小赔...
“动”辄伤人的自动扶梯应该如何管?	http://news.163.com/12/0213/10/7Q4TKV6J00014JB5_all_mobile.html	网易	2012年02月13日	１月３１日，辽宁沈阳再次发生类似悲剧。当日一名１２岁男孩从沈阳市皇姑区乐天玛特超市内的扶梯坠下，摔断肋骨。	记者连续走访贵阳市多个装有的地下通道及大型商场,发现也经常发生老人或小孩摔伤、夹伤的情况。 资料图片:2011年7月5日北京地铁四号线动物园站...
新国标将强制规定自动扶梯安装弧形挡板	http://news.eastday.com/c/20120131/u1a6336401.html	东方网	2012年01月31日	一名9岁男孩独自搭乘西单新一代商场自动扶梯时，将头伸出电梯外，被夹在五、六层自动扶梯扶手和楼板夹角处，当场死亡。	近年来,国内的事故频发。有成年人被扶梯与墙体剪刀口挂掉左耳,未成年人在夹角处探头被夹伤颈部,有女大学生头部被卡头发被缠头皮被撕裂。本市也曾发生剪刀...
老人在自动扶梯上摔伤 超市说监控没拍到	http://info.secu.hc360.com/2012/01/061628615445.shtml	慧聪网	2012年01月06日	12月18日上午10点半左右，她母亲从超市购物出来，走扶梯下楼时脚下一滑摔倒了。因情况紧急，她母亲没通知超市，而是自己先去了对面的三院。后经诊断，她母亲的左手臂骨折，花费5000元左右。	慧聪安防网讯 市民陈女士向本报投诉:我60岁老母亲去超市时,不慎在上摔倒,因当时情况紧急,没有通知超市就独自去了医院就诊。现在找超市讨说法,可超市方...
自动扶梯伤人不少人有阴影 如何才能不惊魂?	http://news.focus.cn/gy/2011-12-20/1670794.html	搜狐焦点	2011年12月20日	12月15日，一位85岁的老人在乘坐前往黔灵山公园门口方向的自动扶梯时，发生两次摔倒。对此，老人称她摔倒的原因是由于电梯与旁边扶手不同步导致；电梯生产商则表示，通过视频查看，老人摔倒的原因可能是“后脚掌踩空”。	12月15日,一位85岁的老人在乘坐前往黔灵山公园门口方向的时,发生两次摔倒。对此,老人称她摔倒的原...
奥的斯电梯半年爆10起事故 高占有率不应成借口	http://news.ifeng.com/gundong/detail_2012_02/09/12401147_0.shtml	中国新闻网	40873	深圳罗湖地铁站一部奥的斯扶梯骤停，造成一位七旬老人向后摔倒头部受伤。
上海地铁8号线多名乘客从扶梯摔落致伤	http://news.cntv.cn/20111018/112731.shtml	中国网络电视台	2011年10月18日	两位80岁左右的老人和他们的子女一同乘坐电梯，两位老人都没有拉扶手，其中一人在电梯运行过程中不慎摔倒，随后带倒了其他几名乘客。地铁运营方随后向记者证实，事发电梯上共有五人，老人摔倒后，带倒其中三名乘客，另有一人无大碍。事后，站长陪同伤者去了医院，经过检查，摔倒老人和另三名乘客不同程度受伤，但都无大碍。(	上海地铁8号线多名乘客从扶梯摔落致伤,10月18日,新民网接到报料称,今天10点30分,8号线老西门站发生多名乘客从摔落导致受伤事件。记者随后从轨道交通...
乘地铁手扶梯两人跌倒刮伤	http://news.163.com/11/0914/14/7DTVK18O00014AED.html	金羊网-羊城晚报(广州)	40800.6	9月13日下午2时05分许，汤姨等一行5人在同和地铁站乘自动扶梯时摔倒，左脚摔伤，侄女也受轻伤。伤者称，是扶梯的扶手传输带突然不动，导致她们摔伤。
			40786	9岁儿童晓明随母亲来到蕰川路一家超市购物，两人乘坐自动电梯上行。晓明顽皮，身体攀爬在自动电梯一侧扶手上，头部已超出自动电梯扶手外缘，临近上端终点时，旁边的墙壁立柱突出。此时，晓明母亲并未注意到危险的发生。随着众人一声尖叫，晓明右侧面部被墙壁夹伤，右耳差点掉下了。经医院检验，确认晓明右耳廓外伤，半离断，软骨破碎，其留下的后遗症相当于十级伤残。
静安寺久光百货一自动扶梯运行中突冒白烟	http://shanghai.xinmin.cn/tfbd/2011/08/18/11764196.html	新民网	40773	发生火警的电梯位于久光百货南大门，连接地面和商场地下一层，这里同时也是地铁二号线静安寺站的2号出入口。记者赶到现场时，多名工人正在对已经停运的电梯进行检修，电梯中段至少有三级台阶已经不见踪影。该电梯品牌为上海三菱。据目击者称，事发时有大量白烟从自动扶梯的缝隙处冒出，烟雾很快将商场南大门笼罩，并弥漫到南京西路上。所幸当时电梯上人员并不多，事故未造成人员伤亡。
沪地铁曹杨路站自动扶梯突然停运 轨交:无人受伤	http://news.163.com/11/0711/12/78MB19G600014AEE.html	东方网	40735.5	今天早上8点多，轨交3、4号线曹杨路站确实有一部电梯发生故障导致停运。这部自动扶梯是自从站台通往楼上大厅，当时是上行方向，发生故障后停运，现在已有相关技术人员对其进行检修，曹杨路轻轨站手扶电梯突然停运，正在上面的乘客全部摔倒了。
			40734	南京安德门地铁站一自动扶梯发生故障，导致10多人摔倒，造成3个大人和2个小孩受伤。
			40734	深圳地铁四号线清湖站自动扶梯突然停顿后逆行，造成4个乘客受伤。	当天9时36分,地铁四号线动物园站A出口上行发生故障,致29名乘客受伤,1...视频:北京地铁4号线动物园站扶梯事故1死多伤 千龙网讯 7月5日早9:36,地铁...
北京地铁4号线动物园站扶梯故障致1死29伤 事故现场高清组图	http://news.cri.cn/gb/27824/2011/07/05/782s3296794.htm	国际在线	2011年07月05日	地铁4号线动物园站A口上行扶梯发生设备溜梯故障，造成一名12岁少年身亡、3人重伤、27人轻伤。30多人乘扶梯出站。“大家都是乱着站的，有的两两并排，有的大人还抱着孩子。”乘客说，在最上端乘客距离地面只剩下七八米时，上行扶梯突然发出异响并轻微抖动，随后开始快速向后倒。由于事发突然，众人纷纷失去平衡摔倒，压中后面的乘客一起向下滚落。 市质监局表示，经初步调查，导致事故的直接原因是“固定零件损坏，扶梯驱动主机发生位移，造成驱动链条脱落，扶梯下滑”。北京市质监局昨日召开新闻发布会称，北京地铁4号线动物园站扶梯故障直接原因是用于固定的两个螺栓一个损坏一个脱落，扶梯驱动主机发生位移，驱动链条脱落，造成扶梯下滑。 事发时，自动扶梯防止电梯反向下滑的保护装置并未发生作用。监控录像还显示，事发时扶梯的梯级上有空当，不存在“超载”状况。	2011年7月5日上午9时36分,地铁四号线动物园站A出口上行发生故障,致29名乘客受伤。 ...
搭乘自动扶梯被压倒受伤 乘客状告地铁公司获赔3.9万元	http://news.hexun.com/2013-02-19/151221088.html	东方网	40695	下午，罗先生在地铁11号线南翔站搭乘上行自动扶梯，前方的几名乘客突然摔倒，将他压倒在自动扶梯的台阶上。旁人见状，忙按下紧急按扭将自动扶梯停下。地铁工作人员闻讯赶到现场，登记了受伤乘客的信息，对自动扶梯采取了停运措施
行李箱滚下自动扶梯砸伤乘客	http://news.163.com/11/0530/14/75AEKFOJ00014AED_mobile.html	网易	2011年05月30日	5月19日，年过半百的张女士和老伴整装待发，前往台湾旅游。他们乘坐轨交2号线到达浦东国际机场，登上通往机场1号航站楼的自动扶梯。意外就在这时发生了。上行自动扶梯前端，前方乘客的两个行李箱忽然滚落下来，站立在扶梯中下部的张女士夫妇措手不及，顿时被砸了个正着，跌滚至扶梯底部。“对方与我们距离五六级台阶，扶梯上没有其他乘客。由于事发突然，我们根本来不及反应，当时脑子里一片空白。”经东方医院诊断，张女士腰部受伤，丈夫2根肋骨骨膜受损。	“我俩好好地站在上,两个行李箱突然从前面滚下来。等我们反应过来,已经坐在地上不能动弹了。”昨天,读者张女士致电本报962288热线,讲述十天前和丈夫...
奥的斯电梯半年爆10起事故 高占有率不应成借口	http://news.ifeng.com/gundong/detail_2012_02/09/12401147_0.shtml	中国新闻网	40571	1月28日，北京乐天银泰百货一部奥的斯扶梯存安全隐患，一女童手指被电梯扶手夹伤。
12·14广东深圳地铁踩踏事故	https://baike.baidu.com/item/12%C2%B714%E5%B9%BF%E4%B8%9C%E6%B7%B1%E5%9C%B3%E5%9C%B0%E9%93%81%E8%B8%A9%E8%B8%8F%E4%BA%8B%E6%95%85/10856649?fr=aladdin		40526	8时50分，深圳地铁国贸站5号扶梯故障出现逆行，导致25名乘客受到挤压并擦伤。当天上午9点左右，大批出站乘客挤在扶手电梯上，“突然电梯停顿了一下，然后瞬间逆行，由于惯性，站在上面的人纷纷往下倒，下面的人也被跟着压倒了。”黄先生说，当时现场十分混乱，尖叫声一片。不少乘客自己拨打110报警，事故发生20多分钟后，伤者才被地铁公司工作人员抬到站厅层；事发30分钟后，才将伤者送去医院。深圳地铁集团通报事故原因，故障扶梯主机固定螺栓松脱，其中一个被切断，使主机支座移位，造成驱动链条脱离链轮，上行的扶梯在乘客重量的作用下下滑。
3岁孩子从自动扶梯4楼摔下1楼仅受轻伤	http://news.eastday.com/s/20101203/u1a5587071.html	东方网	2010年12月03日	12月3日消息：“娃娃直接从4楼摔了下来，好吓人。”昨日下午4时25分，高先生从新世纪电脑城经过时，看到如此惊险一幕：3岁的彬彬(化名)，从电脑城4楼电动扶梯上摔下，重重落在1楼，卡在电梯扶梯与花坛的缝隙中。闻讯赶到的父母，立即将娃娃救了出来。随后，彬彬立刻被送到成都市第七人民医院急诊科。幸运的是，娃娃没有生命危险，只是头部受了点轻伤。	昨日下午4时25分,高先生从新世纪电脑城经过时,看到如此惊险一幕:3岁的彬彬(化名),从电脑城4楼上摔下,重重落在1楼,卡在电梯扶梯与花坛的缝隙中。闻讯...
青年男女推购物车在自动扶梯上撞伤老人后失踪	http://news.163.com/10/1006/06/6I9R6DBB00014AED.html	网易	2010年10月06日	前天下午1点50分左右，叶大伯提着购物袋从3楼的沃尔玛超市出来，踏上了3楼到2楼的下行电梯。这是一个台阶式的自动手扶梯。当时整部电梯上只有叶大伯一人，而就在他快要到2楼时，一对年轻男女走到了3楼电梯口，两人推着一辆超市购物车。他们刚踏上手扶梯，身前的购物车晃动了两下，直接从3楼滚了下来，从背后砸向了叶大伯。大伯从台阶上滚到了2楼，一动不动。	在乘台阶式的时候,一辆购物车突然从上面滚落,直接砸中了他。 大伯眼前一黑倒地不起。 赶来的工作人员将大伯送到了医院。他的右眼一圈被缝了18针,浑身...
乘坐自动扶梯安全知识知多少?	http://m.sohu.com/a/247412423_778838	搜狐	2010年08月17日	2010年8月6日上午，小祺母亲带着小祺前往八佰伴10楼的新世界影城看电影。因观影心切，小祺蹦蹦跳跳地跑在了前头，拉出母亲好大一截距离。乘自动扶梯至四楼时，二楼的展销活动吸引了小祺的注意，“只听见他‘唉哟’”一声，好像是在扶梯与楼板的夹角处那边受伤了，右脸下方被弄破一个大口子”小祺母亲回忆道。事发后，小祺被送至医院治疗，经医院诊断为右下颌挫伤。	刷鞋机? 据小编乘坐地铁时观察,部分市民乘坐时,会将脚伸到电梯踏板边缘,随着上升或下降,...
台阶上移扶手不动 过街天桥自动扶梯“摔”伤3老人	http://news.163.com/10/0330/08/630RR2FC000146BB.html	网易	2010年03月30日	9点30半左右，她们到了解放路和中山中路路口，准备上过街天桥。 徐大妈和郭大妈都是78岁，金大妈77岁。徐大妈第一个走上扶梯，后面跟着郭大妈和金大妈，当徐大妈一脚踏上去时，突然人一仰，朝后头摔去，紧跟在后的郭大妈和金大妈也被一溜带倒。“我也不知道怎么回事，踏上扶梯的时候，台阶在往上走，可扶手却没有跟着往上，它是停止的，我人越往上，手就越滑，手越滑我就抓得越紧，结果被拉倒了。我们摔在了一起。”徐大妈说。	浙江在线03月30日讯据《今日早报》报道昨天上午,姚先生打进早报热线:“解放路上的过街天桥,3位老人摔下来了,可能是天桥出故障导致的,好在附近有位好心人...
地铁自动扶梯突停 7人摔伤(图)	http://news.163.com/09/1222/09/5R4LEO2O000120GR.html	网易	2009年12月22日	多名乘客从地铁2号线江苏路站4号出入口自动扶梯上滚落，现场一片混乱。经医院检查，4名乘客出现不同部位骨折。上海地铁运管中心称，事发扶梯正在检修中，此时扶梯为运行状态，有人擅自移开警示围栏上梯，后面好几个乘客跟乘。结果上梯第一人乘至扶梯平台时不慎掉落机仓，维修人员为救该人紧急制动扶梯，导致扶梯上其他乘客摔倒滚落。	根据操作流程,在下平台处放置安全围栏,警示...下的机仓(约1.2米深),此人掉下后腿部被磕伤。...
自动扶梯上61岁保姆勇救76岁东家 又压伤71岁老太(组图)	http://news.163.com/09/1116/09/5O7TH6D3000120GR.html	网易	2009年11月16日	夏阿姨陪着76岁的东家老太太来超市买东西，老太太先上了手扶电梯，夏阿姨隔着两个台阶随后。电梯上到一半，老太太说头晕了，一个没站稳，电梯向上走，人却往后倒，在后面的保姆夏阿姨赶紧伸手抱住老太太，谁知，老太太倒下来的冲力太大，夏阿姨也站不稳了，两人一起滚下电梯。这时，71岁的柯老太太刚踏上电梯，来不及躲闪，“砰”的一下，被上面滚下来的两个老人家压在了下面，右手摔成骨裂	其中一个是61岁的夏阿姨,金华人,在杭州做保姆。 原来,一大早,夏阿姨陪着76岁的东家老太太来超市买东西,老太太先上了手扶电梯,夏阿姨隔着两个台阶随后。 电梯...
五龄童被自动扶梯夹伤臀部	http://finance.ifeng.com/roll/20091027/1393234.shtml	凤凰网	2009年10月27日	5岁小男孩和另一名顾客的小孩在自动扶梯上玩耍，双方家长并不在身边。小男孩在运行中的自动扶梯下层突然滑倒，被终端阶梯夹缝夹住导致事故发生。孩子的屁股已被挤压得皮开肉绽。经附近的第六人民医院紧急处置后	五龄童被夹伤臀部 ...一名5岁男孩的臀部被夹伤...苏先生正在商场大厅边的电脑柜台选购电器...臀部被夹在底层终端的阶梯夹缝中....
浙江10名小学生在自然博物馆自动扶梯发生踩踏事故	http://news.hexun.com/2011-07-06/131195548.html		40109	该校500多名师生秋游的日子，可是一场突然而至的意外，让孩子们受到了惊吓在参观浙江自然博物馆，学生们乘扶梯时，一名学生突然摔倒了，后面的学生跟着顺势倒了下去，仍在运转的扶梯刮擦到了孩子们。这起意外事故，共造成19名小学生受伤，一名老师和游人也受了伤。所幸，除了一名学生骨折外，其他伤者都是皮肤擦伤为主，无大碍。
光脚搭手扶电梯 两岁小孩脚趾被夹伤(组图)	http://news.163.com/09/1001/01/5KGKI0UM000120GR.html	网易	2009年10月01日	两岁半的小辉光着脚丫跟着爸爸妈妈走进了福州仓山区上藤路的永辉超市。5分钟后，大半个超市都能听到小辉的哭声，他在搭手扶电梯的时候，左脚的5个脚趾全都被夹进旁边的夹缝中，左脚趾根部的皮肤都被夹裂了，隐约可见骨头。	拍了片,医生说没伤到骨头,但要缝几针。随后,超市的工作人员也赶到,协商后,超市最终一次性赔偿了600元。...
环球金融中心自动扶梯摔伤人 3名伤者年龄最大85岁	http://news.163.com/09/0426/08/57QIK8LB0001124J.html	解放网(上海)	39929	环球金融中心下沉式广场，85岁的黄先生在乘坐自动扶梯时摔倒，他女儿和另一名好心人准备将他扶起时，也被摔得“脚朝上，头朝下”。在被运行的扶梯像传送带一样“折磨”了五六分钟后，3人终于被救起，但后背、腰、腿、脚均不同程度受伤。搭乘下沉式广场上行的自动扶梯。“没想到这个扶梯既窄速度又快，而且坡度很陡。”黄女士说，父亲刚一乘上扶梯，便一个趔趄，仰面躺倒在自己身上。好心人傅先生见状也赶紧上来帮忙。“我想把他扶起来，没想到他很重，扶梯又在向上运行，最终3个人都摔倒了。”呼救声最终惊动了附近的一名女保洁员，她找来保安关闭了扶梯的电源。
又见电梯断指 别让孩子坐电梯台阶	https://hn.rednet.cn/c/2014/01/07/3244515.htm		39845	长沙，金满地地下商业街，一名8岁男童在自动扶梯上玩耍，扶梯上行至顶部时，孩子摔倒在扶手带与地板之间的夹缝中，头被卷了进去，抢救无效死亡。
家乐福北京天通苑店发生自动扶梯拥堵造成的踩踏事故	http://news.hexun.com/2011-07-06/131195548.html		39414	2007年11月28日中午12时左右，重庆家乐福超市踩踏事故过去仅仅18天，家乐福北京天通苑店再次发生顾客踩踏事故，造成9人不同程度受伤。当事顾客回忆，事故发生时，超市的两名工作人员推着一排购物手推车在自动扶梯上下楼，到达扶梯出口位置时，购物车“车队”撞到了墙上，而未拐出扶梯口的购物车尾正好将扶梯出口堵住。但自动扶梯仍在运行，扶梯上的顾客收不住脚，一层层压下来，扶梯出口越来越挤，多名顾客倒地，包括一名坐轮椅的老太太。之后就听见“砰”的一声，自动扶梯的玻璃挡板被挤破。事故中9名顾客不同程度受伤，其中包括7名60岁以上的老年人。
自动扶梯扶手“卡壳”摔伤3人	http://news.sina.com.cn/s/2007-01-08/150010949975s.shtml	新民晚报	39090	昨天上午11时50分许，胡女士一家三口到位于西藏中路18号的港陆广场用餐，乘上行自动扶梯时，年过半百的胡女士伸手搭在扶手传送带上，没料到，她突然失去平衡向后摔去，丈夫和女儿连忙伸手拉她，也被连带摔下。事发后，一家三口被送入长征医院。经检查，胡女士头部缝了5针，丈夫孙先生摔下后一度昏迷，需要留院观察，女儿则有多处擦伤，伤势较轻。事故发生后，胡女士回忆说，当时她踏上扶梯时，伸手拉住的扶手传送带“有故障”：“电梯是上行的，扶手却往下走。”因此她才会失去平衡摔倒。
			38133	浙江省杭州市一家商场，一名2岁多的男孩从7楼两台扶梯之间空隙摔到负1楼，抢救数天后身亡。
上海莘庄地铁站自动扶梯再次逆转 10余乘客受伤	http://news.sohu.com/22/69/news215336922.shtml	搜狐新闻	2003年11月08日	下午近4时，地铁1号线莘庄站下行西侧一自动扶梯突发故障，向上运行的扶梯突然失控下滑，造成扶梯上多名乘客随扶梯摔倒，其中10余名乘客不同程度受伤，被送往闵行区中心医院治疗。经技术人员初步检查，内部一链条发生断裂，技术人员初步分析，可能由于零件断裂而导致扶梯在上行过程中发生逆转。	昨日下午近4时,地铁1号线莘庄站下行西侧一突发故障,向上运行的扶梯突然失控下滑,造成扶梯上多名乘客随扶梯摔倒,其中10余名乘客不同程度受伤,被送往闵行区...
上海莘庄地铁站自动扶梯再次逆转 11余乘客受伤	http://news.sohu.com/22/69/news215336923.shtml	搜狐新闻	2003年9月8日	今年9月8日，莘庄地铁站北广场一自动扶梯也曾发生过扶梯逆转事故，造成14名乘客不同程度受伤，
